# Supplementary material for: Rates and predictors of recurrent work disability due to common mental health disorders in the United States
Source: PLoS One. 2018 Oct 9;13(10):e0205170. doi: 10.1371/journal.pone.0205170 (PMC6177162; doi:10.1371/journal.pone.0205170)
Supplement: S1 Table — (CSV) [file pone.0205170.s001.csv]

CCSID	Group	ICD9	ICD9Description	CCSID.LABEL
5.1	Adjustment disorders	309.0	Adjustment Disorder with Depressed Mood	Adjustment disorders
5.1	Adjustment disorders	309.1	Depressive Reaction, Prolonged	Adjustment disorders
5.1	Adjustment disorders	309.22	Adjustment Reaction with Predominant Disturbance of Other Emotions; Emancipation Disorder of Adolescence and Early Adult Life	Adjustment disorders
5.1	Adjustment disorders	309.23	Adjustment Reaction with Predominant Disturbance of Other Emotions; Specific Academic or Work Inhibition	Adjustment disorders
5.1	Adjustment disorders	309.24	Adjustment Reaction with Predominant Disturbance of Other Emotions; Adjustment Disorder with Anxiety or Disturbance of Conduct	Adjustment disorders
5.1	Adjustment disorders	309.28	Adjustment Reaction with Predominant Disturbance of Other Emotions; Adjustment Reaction with Mixed Anxiety and Depression	Adjustment disorders
5.1	Adjustment disorders	309.29	Adjustment Reaction with Predominant Disturbance of Other Emotions; Adjustment Disorder, Other; Culture shock	Adjustment disorders
5.1	Adjustment disorders	309.3	Adjustment Reaction with Predominant Disturbance of Conduct	Adjustment disorders
5.1	Adjustment disorders	309.4	Adjustment Disorder with Mixed Disturbance of Emotions and Conduct	Adjustment disorders
5.1	Adjustment disorders	309.82	Adjustment Reaction with Physical Symptoms	Adjustment disorders
5.1	Adjustment disorders	309.83	Adjustment Reaction with Withdrawal; Elective Mutism as Adjustment Reaction	Adjustment disorders
5.1	Adjustment disorders	309.89	Adjustment Reaction, Other Specific, Other	Adjustment disorders
5.1	Adjustment disorders	309.9	Adjustment Reaction, Unspecified; Adaptation Reaction NOS; Adjustment Reaction NOS	Adjustment disorders
5.2	Anxiety disorders	293.84	Anxiety Disorder in Conditions Classified Elsewhere	Anxiety disorders
5.2	Anxiety disorders	300.00	Anxiety State, Unspecified; Neurosis, Reaction, State (Neurotic), Atypical Anxiety Disorder	Anxiety disorders
5.2	Anxiety disorders	300.01	Panic Disorder without Agoraphobia; Panic Attack, State	Anxiety disorders
5.2	Anxiety disorders	300.02	Generalized Anxiety Disorder	Anxiety disorders
5.2	Anxiety disorders	300.09	Anxiety States, Other	Anxiety disorders
5.2	Anxiety disorders	300.20	Phobia, Unspecified	Anxiety disorders
5.2	Anxiety disorders	300.21	Agoraphobia with Panic Disorder; Panic Disorder with Agoraphobia	Anxiety disorders
5.2	Anxiety disorders	300.22	Agoraphobia without Mention of Panic Attacks	Anxiety disorders
5.2	Anxiety disorders	300.23	Social Phobia	Anxiety disorders
5.2	Anxiety disorders	300.29	Other Isolated or Specified Phobias; Acrophobia, Animal Phobias, Claustrophobia, Fear of Crowds	Anxiety disorders
5.2	Anxiety disorders	300.3	Obsessive-compulsive Disorders; Anancastic Neurosis; Compulsive Neurosis; Obsessional Phobia, Any	Anxiety disorders
5.2	Anxiety disorders	300.5	Nervous Fatigue	Anxiety disorders
5.2	Anxiety disorders	300.89	Somatoform Disorders, Other; Occupational Neurosis Including Writers' Cramp, Psychasthenia, Psychasthenic Neurosis	Anxiety disorders
5.2	Anxiety disorders	300.9	Nonpsychotic Mental Disorder, Unspecified; Psychoneurosis NOS	Anxiety disorders
5.2	Anxiety disorders	308.0	Acute Reaction to Stress; Predominant Disturbance of Emotions	Anxiety disorders
5.2	Anxiety disorders	308.1	Acute Reaction to Stress; Predominant Disturbance of Consciousness	Anxiety disorders
5.2	Anxiety disorders	308.2	Acute Reaction to Stress; ; Predominant Psychomotor Disturbance	Anxiety disorders
5.2	Anxiety disorders	308.3	Acute Reactions to Stress, Other ; Brief or Acute Post Traumatic Stress Disorder	Anxiety disorders
5.2	Anxiety disorders	308.4	Mixed Disorders as Reaction to Stress	Anxiety disorders
5.2	Anxiety disorders	308.9	Acute Reaction to Stress, Unspecified	Anxiety disorders
5.2	Anxiety disorders	309.81	Posttraumatic Stress Disorder	Anxiety disorders
5.8.1	Bipolar disorders	296.00	Bipolar I Disorder, Single Manic Episode; Unspecified	Bipolar disorders
5.8.1	Bipolar disorders	296.01	Bipolar I Disorder, Single Manic Episode; Mild	Bipolar disorders
5.8.1	Bipolar disorders	296.02	Bipolar I Disorder, Single Manic Episode; Moderate	Bipolar disorders
5.8.1	Bipolar disorders	296.03	Bipolar I Disorder, Single Manic Episode; Severe, without Mention of Psychotic Behavior	Bipolar disorders
5.8.1	Bipolar disorders	296.04	Bipolar I Disorder, Single Manic Episode; Severe, Specified as with Psychotic Behavior	Bipolar disorders
5.8.1	Bipolar disorders	296.06	Bipolar I Disorder, Single Manic Episode; in Full Remission	Bipolar disorders
5.8.1	Bipolar disorders	296.10	Manic Disorder, Recurrent Episode; Unspecified	Bipolar disorders
5.8.1	Bipolar disorders	296.11	Manic Disorder, Recurrent Episode; Mild	Bipolar disorders
5.8.1	Bipolar disorders	296.12	Manic Disorder, Recurrent Episode; Moderate	Bipolar disorders
5.8.1	Bipolar disorders	296.40	Bipolar I Disorder, Most Recent Episode (or Current) Manic; Unspecified	Bipolar disorders
5.8.1	Bipolar disorders	296.41	Bipolar I Disorder, Most Recent Episode (or Current) Manic; Mild	Bipolar disorders
5.8.1	Bipolar disorders	296.42	Bipolar I Disorder, Most Recent Episode (or Current) Manic; Moderate	Bipolar disorders
5.8.1	Bipolar disorders	296.43	Bipolar I Disorder, Most Recent Episode (or Current) Manic; Severe, without Mention of Psychotic Behavior	Bipolar disorders
5.8.1	Bipolar disorders	296.44	Bipolar I Disorder, Most Recent Episode (or Current) Manic; Severe, Specified as with Psychotic Behavior	Bipolar disorders
5.8.1	Bipolar disorders	296.45	Bipolar I Disorder, Most Recent Episode (or Current) Manic; in Partial or Unspecified Remission	Bipolar disorders
5.8.1	Bipolar disorders	296.46	Bipolar I Disorder, Most Recent Episode (or Current) Manic; in Full Remission	Bipolar disorders
5.8.1	Bipolar disorders	296.50	Bipolar I Disorder, Most Recent Episode (or Current) Depressed; Unspecified	Bipolar disorders
5.8.1	Bipolar disorders	296.51	Bipolar I Disorder, Most Recent Episode (or Current) Depressed; Mild	Bipolar disorders
5.8.1	Bipolar disorders	296.52	Bipolar I Disorder, Most Recent Episode (or Current) Depressed; Moderate	Bipolar disorders
5.8.1	Bipolar disorders	296.53	Bipolar I Disorder, Most Recent Episode (or Current) Depressed; Severe, without Mention of Psychotic Behavior	Bipolar disorders
5.8.1	Bipolar disorders	296.54	Bipolar I Disorder, Most Recent Episode (or Current) Depressed; Severe, Specified as with Psychotic Behavior	Bipolar disorders
5.8.1	Bipolar disorders	296.55	Bipolar I Disorder, Most Recent Episode (or Current) Depressed; in Partial or Unspecified Remission	Bipolar disorders
5.8.1	Bipolar disorders	296.60	Bipolar I Disorder, Most Recent Episode (or Current) Mixed; Unspecified	Bipolar disorders
5.8.1	Bipolar disorders	296.61	Bipolar I Disorder, Most Recent Episode (or Current) Mixed; Mild	Bipolar disorders
5.8.1	Bipolar disorders	296.62	Bipolar I Disorder, Most Recent Episode (or Current) Mixed; Moderate	Bipolar disorders
5.8.1	Bipolar disorders	296.63	Bipolar I Disorder, Most Recent Episode (or Current) Mixed; Severe, without Mention of Psychotic Behavior	Bipolar disorders
5.8.1	Bipolar disorders	296.64	Bipolar I Disorder, Most Recent Episode (or Current) Mixed; Severe, Specified as with Psychotic Behavior	Bipolar disorders
5.8.1	Bipolar disorders	296.65	Bipolar I Disorder, Most Recent Episode (or Current) Mixed; in Partial or Unspecified Remission	Bipolar disorders
5.8.1	Bipolar disorders	296.66	Bipolar I Disorder, Most Recent Episode (or Current) Mixed; in Full Remission	Bipolar disorders
5.8.1	Bipolar disorders	296.7	Bipolar I Disorder, Most Recent Episode (or Current) Unspecified; Atypical Bipolar Affective Disorder NOS; Manic-depressive Psychosis, Circular Type, Current Condition Not Specified as Either Manic or Depressive	Bipolar disorders
5.8.1	Bipolar disorders	296.80	Bipolar Disorder, Unspecified; Bipolar Disorder, NOS; Manic-depressive: Reaction NOS, Syndrome NOS	Bipolar disorders
5.8.1	Bipolar disorders	296.81	Atypical Manic Disorder	Bipolar disorders
5.8.1	Bipolar disorders	296.82	Atypical Depressive Disorder	Bipolar disorders
5.8.1	Bipolar disorders	296.89	Bipolar Disorders, Other and Unspecified; Bipolar II Disorder; Manic-Depressive Psychosis, Mixed Type	Bipolar disorders
5.8.1	Bipolar disorders	296.90	Episodic Mood Disorder, Unspecified; Affective Psychosis NOS; Melancholia NOS; Mood Disorder NOS	Bipolar disorders
5.8.1	Bipolar disorders	296.99	Episodic Mood Disorder, Other Specified; Mood Swings: Brief Compensatory, Rebound	Bipolar disorders
5.8.2	Depressive disorders	293.83	Mood Disorder in Conditions Classified Elsewhere; Transient Organic Psychotic Condition, Depressive Type	Depressive disorders
5.8.2	Depressive disorders	296.20	Major Depressive Disorder, Single Episode; Unspecified	Depressive disorders
5.8.2	Depressive disorders	296.21	Major Depressive Disorder, Single Episode; Mild	Depressive disorders
5.8.2	Depressive disorders	296.22	Major Depressive Disorder, Single Episode; Moderate	Depressive disorders
5.8.2	Depressive disorders	296.23	Major Depressive Disorder, Single Episode; Severe, without Mention of Psychotic Behavior	Depressive disorders
5.8.2	Depressive disorders	296.24	Major Depressive Disorder, Single Episode; Severe, Specified as with Psychotic Behavior	Depressive disorders
5.8.2	Depressive disorders	296.25	Major Depressive Disorder, Single Episode; in Partial or Unspecified Remission	Depressive disorders
5.8.2	Depressive disorders	296.26	Major Depressive Disorder, Single Episode; in Full Remission	Depressive disorders
5.8.2	Depressive disorders	296.30	Major Depressive Disorder, Recurrent Episode; Unspecified	Depressive disorders
5.8.2	Depressive disorders	296.31	Major Depressive Disorder, Recurrent Episode; Mild	Depressive disorders
5.8.2	Depressive disorders	296.32	Major Depressive Disorder, Recurrent Episode; Moderate	Depressive disorders
5.8.2	Depressive disorders	296.33	Major Depressive Disorder, Recurrent Episode; Severe, without Mention of Psychotic Behavior	Depressive disorders
5.8.2	Depressive disorders	296.34	Major Depressive Disorder, Recurrent Episode; Severe, Specified as with Psychotic Behavior	Depressive disorders
5.8.2	Depressive disorders	296.35	Major Depressive Disorder, Recurrent Episode; in Partial or Unspecified Remission	Depressive disorders
5.8.2	Depressive disorders	296.36	Major Depressive Disorder, Recurrent Episode; in Full Remission	Depressive disorders
5.8.2	Depressive disorders	300.4	Dysthymic Disorder; Anxiety Depression, Depression with Anxiety, Depressive Reaction, Neurotic Depressive State, Reactive Depression	Depressive disorders
5.8.2	Depressive disorders	311	Depressive Disorder, Not Elsewhere Classified	Depressive disorders
1.1.3	Other chronic disorders	093.23	Cardiovascular Syphilis; Syphilitic Endocarditis; Tricuspid Valve	Sexually transmitted infections (not HIV or hepatitis)
1.1.3	Other chronic disorders	094.0	Neurosyphilis, Tabes Dorsalis; Locomotor Ataxia, Progressive; Syphilitic Posterior Spinal Sclerosis	Sexually transmitted infections (not HIV or hepatitis)
1.1.3	Other chronic disorders	094.1	Neurosyphilis; General Paresis; Paretic Neurosyphilis, Dementia Paralytica, General Paralysis (of the Insane) (Progressive), Taboparesis	Sexually transmitted infections (not HIV or hepatitis)
1.1.3	Other chronic disorders	094.2	Neurosyphilis; Meningitis, Syphilitic; Meningovascular Syphilis	Sexually transmitted infections (not HIV or hepatitis)
1.1.3	Other chronic disorders	095.8	Syphilis, Other Specified Forms of Late Symptomatic	Sexually transmitted infections (not HIV or hepatitis)
1.1.3	Other chronic disorders	095.9	Syphilis, Late Symptomatic, Unspecified	Sexually transmitted infections (not HIV or hepatitis)
1.1.3	Other chronic disorders	097.0	Late Syphilis, Unspecified	Sexually transmitted infections (not HIV or hepatitis)
1.3.1	Other chronic disorders	042	Human Immunodeficiency Virus [HIV] Disease	HIV infection
1.3.1	Other chronic disorders	279.10	Immunodeficiency with Predominant T-cell Defect, Unspecified	HIV infection
1.3.2	Other chronic disorders	070.32	Hepatitis, Viral Type B without Mention of Hepatic Coma, Chronic, without Mention of Hepatitis Delta	Hepatitis
1.3.2	Other chronic disorders	070.44	Chronic Hepatitis C with Hepatic Coma	Hepatitis
1.3.2	Other chronic disorders	070.54	Chronic Hepatitis C without Mention of Hepatic Coma	Hepatitis
1.3.2	Other chronic disorders	571.40	Chronic Hepatitis, Unspecified	Hepatitis
1.3.2	Other chronic disorders	571.41	Chronic Persistent Hepatitis	Hepatitis
1.3.2	Other chronic disorders	571.42	Autoimmune hepatitis	Hepatitis
1.3.2	Other chronic disorders	571.49	Chronic Hepatitis, Other; Active; Aggressive; Recurrent Hepatitis	Hepatitis
1.3.2	Other chronic disorders	573.1	Hepatitis in Viral Diseases Classified Elsewhere	Hepatitis
1.3.2	Other chronic disorders	573.2	Hepatitis in Other Infectious Diseases Classified Elsewhere	Hepatitis
1.3.2	Other chronic disorders	573.3	Hepatitis, Unspecified; Toxic (Noninfectious) Hepatitis	Hepatitis
1.3.3.2	Other chronic disorders	054.10	Herpes Simplex; Genital Herpes, Unspecified; Herpes Progenitalis	Herpes simplex infection
1.3.3.2	Other chronic disorders	054.11	Herpes Simplex; Genital Herpes; Herpetic Vulvovaginitis	Herpes simplex infection
1.3.3.2	Other chronic disorders	054.12	Herpes Simplex; Genital Herpes; Herpetic Ulceration of Vulva	Herpes simplex infection
1.4	Other chronic disorders	135	Sarcoidosis; Besnier-Boeck-Schaumann Disease; Lupoid (Miliary) of Boeck; Lupus pernio (Besnier); Lymphogranulomatosis, Benign (Schaumann's); Sarcoid (Any Site): NOS, Boeck, Darier-Roussy; Uveoparotid Fever	Other infections; including parasitic
1.4	Other chronic disorders	139.8	Late Effects of Other and Unspecified Infectious and Parasitic Diseases	Other infections; including parasitic
10.1.1	Other chronic disorders	581.1	Nephrotic Syndrome with Lesion of Membranous Glomerulonephritis	Nephritis; nephrosis; renal sclerosis
10.1.1	Other chronic disorders	581.3	Nephrotic Syndrome with Lesion of Minimal Change Glomerulonephritis	Nephritis; nephrosis; renal sclerosis
10.1.1	Other chronic disorders	581.81	Nephrotic syndrome in diseases classified elsewhere	Nephritis; nephrosis; renal sclerosis
10.1.1	Other chronic disorders	581.9	Nephrotic Syndrome with Unspecified Pathological Lesion in Kidney; Glomerulonephritis with Edema; Nephrosis; Renal Disease with Edema	Nephritis; nephrosis; renal sclerosis
10.1.1	Other chronic disorders	582.0	Glomerulonephritis, Chronic, with Lesion of Proliferative Glomerulonephritis; Chronic (Diffuse) Proliferative Glomerulonephritis	Nephritis; nephrosis; renal sclerosis
10.1.1	Other chronic disorders	582.1	Glomerulosclerosis, Chronic, with Lesion of Membranes	Nephritis; nephrosis; renal sclerosis
10.1.1	Other chronic disorders	582.4	Glomerulonephritis, Chronic, with Lesion of Rapidly Progressive Glomerulonephritis; Chronic Nephritis with Lesion of Necrotizing Glomerulitis	Nephritis; nephrosis; renal sclerosis
10.1.1	Other chronic disorders	582.81	Chronic Glomerulonephritis in Diseases Classified Elsewhere	Nephritis; nephrosis; renal sclerosis
10.1.1	Other chronic disorders	582.9	Chronic Glomerulonephritis with Unspecified Pathological Lesion in Kidney; Glomerulonephritis Specified as Chronic; Hemorrhagic Specified as Chronic; Nephritis Specified as Chronic; Nephropathy Specified as Chronic	Nephritis; nephrosis; renal sclerosis
10.1.1	Other chronic disorders	583.0	Nephritis and Nephropathy, Not Specified as Acute or Chronic, with Lesion of Proliferative Glomerulonephritis	Nephritis; nephrosis; renal sclerosis
10.1.1	Other chronic disorders	583.1	Nephritis and Nephropathy, Not Specified as Acute or Chronic, with Lesion of Membranous Glomerulonephritis	Nephritis; nephrosis; renal sclerosis
10.1.1	Other chronic disorders	583.2	Nephritis and Nephropathy, Not Specified as Acute or Chronic, with Lesion of Membranoproliferative Glomerulonephritis; Hypocomplementemic Persistent Glomerulonephritis; Lobular Glomerulonephritis; Mesangiocapillary Glomerulonephritis; Mixed Membranous and Proliferative Glomerulonephritis	Nephritis; nephrosis; renal sclerosis
10.1.1	Other chronic disorders	583.6	Nephritis and Nephropathy, Not Specified as Acute or Chronic, with Lesion of Renal Cortical Necrosis; Nephropathy NOS with (renal) cortical necrosis	Nephritis; nephrosis; renal sclerosis
10.1.1	Other chronic disorders	583.81	Nephritis and Nephropathy, Not Specified as Acute or Chronic, in Diseases Classified Elsewhere	Nephritis; nephrosis; renal sclerosis
10.1.1	Other chronic disorders	583.89	Nephritis and Nephropathy, Other; Exudative or Interstitial	Nephritis; nephrosis; renal sclerosis
10.1.1	Other chronic disorders	583.9	Nephritis and Nephropathy with Unspecified Pathological Lesion in Kidney	Nephritis; nephrosis; renal sclerosis
10.1.1	Other chronic disorders	587	Renal Sclerosis, Unspecified, Includes Atrophy of Kidney, Contracted Kidney, Renal Cirrhosis or Fibrosis	Nephritis; nephrosis; renal sclerosis
10.1.2.2	Other chronic disorders	586	Renal Failure, Unspecified; Uremia NOS	Unspecified renal failure
10.1.3	Other chronic disorders	585.1	Chronic Kidney Disease, Stage I	Chronic kidney disease
10.1.3	Other chronic disorders	585.2	Chronic Kidney Disease, Stage II (Mild)	Chronic kidney disease
10.1.3	Other chronic disorders	585.3	Chronic Kidney Disease, Stage III (Moderate)	Chronic kidney disease
10.1.3	Other chronic disorders	585.4	Chronic Kidney Disease, Stage IV (Severe)	Chronic kidney disease
10.1.3	Other chronic disorders	585.5	Chronic Kidney Disease, Stage V, Excluding Chronic Dialysis	Chronic kidney disease
10.1.3	Other chronic disorders	585.6	Chronic Kidney Disease (CKD), End Stage Renal Disease, Requiring Chronic Dialysis	Chronic kidney disease
10.1.3	Other chronic disorders	585.9	Chronic Kidney Disease, Unspecified; Chronic Renal Disease; Chronic Renal Failure NOS; Chronic Renal Insufficiency	Chronic kidney disease
10.1.4.1	Other chronic disorders	590.00	Pyelonephritis, Chronic, without Lesion of Renal Medullary Necrosis	Infections of kidney
10.1.4.1	Other chronic disorders	590.01	Pyelonephritis, Chronic, with lesion of Renal Medullary Necrosis	Infections of kidney
10.1.4.2	Other chronic disorders	595.1	Cystitis, Chronic Interstitial; Hunner's Ulcer; Panmural Fibrosis of Bladder; Submucous Cystitis	Cystitis and urethritis
10.1.4.2	Other chronic disorders	595.2	Chronic Cystitis, Other; Chronic Cystitis NOS; Subacute Cystitis	Cystitis and urethritis
10.1.6.2	Other chronic disorders	588.89	Disorders Resulting from Impaired Renal Function; Hypokalemic Nephropathy	Other and unspecified diseases of kidney and ureters
10.1.6.2	Other chronic disorders	588.9	Unspecified Disorder Resulting from Impaired Renal Function	Other and unspecified diseases of kidney and ureters
10.1.6.2	Other chronic disorders	593.82	Ureteral Fistula; Intestinoureteral Fistula	Other and unspecified diseases of kidney and ureters
10.1.7.1	Other chronic disorders	596.0	Bladder Neck Obstruction; Contracture (Acquired) of Bladder Neck or Vesicourethral Orifice; Obstruction (Acquired) of Bladder Neck or Vesicourethral Orifice; Stenosis (Acquired) of Bladder Neck or Vesicourethral Orifice	Bladder neck obstruction
10.1.7.2	Other chronic disorders	596.1	Fistula, Intestinovesical; Enterovesical; Vesicocolic; Vesicoenteric; Vesicorectal	Other and unspecified diseases of bladder and urethra
10.1.7.2	Other chronic disorders	596.2	Vesical Fistula, Not Elsewhere Classified; Bladder NOS; Urethrovesical; Vesicocutaneous; Vesicoperineal	Other and unspecified diseases of bladder and urethra
10.1.7.2	Other chronic disorders	596.3	Diverticulum of Bladder; Diverticulitis of Bladder; Diverticulum (Acquired) (False) of Bladder	Other and unspecified diseases of bladder and urethra
10.1.7.2	Other chronic disorders	596.4	Atony of Bladder; High Compliance Bladder; Hypotonicity of Bladder; Inertia of Bladder	Other and unspecified diseases of bladder and urethra
10.1.7.2	Other chronic disorders	596.51	Other Functional Disorders of Bladder, Hypertonicity of Bladder; Hyperactivity; Overactive Bladder	Other and unspecified diseases of bladder and urethra
10.1.7.2	Other chronic disorders	596.54	Other Functional Disorders of Bladder, Neurogenic Bladder NOS	Other and unspecified diseases of bladder and urethra
10.1.7.2	Other chronic disorders	596.59	Other functional disorder of bladder; Detrusor instability	Other and unspecified diseases of bladder and urethra
10.1.7.2	Other chronic disorders	596.6	Rupture of Bladder, Nontraumatic	Other and unspecified diseases of bladder and urethra
10.1.7.2	Other chronic disorders	596.9	Unspecified Disorder of Bladder	Other and unspecified diseases of bladder and urethra
10.1.7.2	Other chronic disorders	599.1	Urethral Fistula; Urethroperineal; Urethrorectal	Other and unspecified diseases of bladder and urethra
10.1.8.3	Other chronic disorders	788.30	Symptoms Involving Urinary System, Urinary Incontinence, Unspecified; Enuresis NOS	Other and unspecified genitourinary symptoms
10.1.8.3	Other chronic disorders	788.31	Symptoms Involving Urinary System, Urge Incontinence	Other and unspecified genitourinary symptoms
10.1.8.3	Other chronic disorders	788.32	Symptoms Involving Urinary System, Stress Incontinence, Male	Other and unspecified genitourinary symptoms
10.1.8.3	Other chronic disorders	788.33	Symptoms Involving Urinary System, Mixed Incontinence (Female) (Male); Urge and Stress	Other and unspecified genitourinary symptoms
10.1.8.3	Other chronic disorders	788.34	Symptoms Involving Urinary System, Incontinence without Sensory Awareness	Other and unspecified genitourinary symptoms
10.1.8.3	Other chronic disorders	788.36	Symptoms Involving Urinary System, Urinary Incontinence with Nocturnal Enuresis	Other and unspecified genitourinary symptoms
10.1.8.3	Other chronic disorders	788.37	Symptoms Involving Urinary System, Urinary Incontinence with Continuous Leakage	Other and unspecified genitourinary symptoms
10.1.8.3	Other chronic disorders	788.38	Symptoms Involving Urinary System, Urinary Incontinence, Overflow Incontinence	Other and unspecified genitourinary symptoms
10.1.8.3	Other chronic disorders	788.39	Symptoms Involving Urinary System, Urinary Incontinence, Other	Other and unspecified genitourinary symptoms
10.2.1	Other chronic disorders	600.00	Hypertrophy (Benign) of Prostate without Urinary Obstruction	Hyperplasia of prostate
10.2.1	Other chronic disorders	600.01	Hypertrophy (Benign) of Prostate with Urinary Obstruction; Hypertrophy (Benign) of Prostate with Urinary Retention	Hyperplasia of prostate
10.2.1	Other chronic disorders	600.10	Nodular Prostate without Urinary Obstruction	Hyperplasia of prostate
10.2.1	Other chronic disorders	600.11	Nodular Prostate with Urinary Obstruction; Nodular Prostate with Urinary Retention	Hyperplasia of prostate
10.2.1	Other chronic disorders	600.20	Benign Localized Hyperplasia of Prostate without Urinary Obstruction	Hyperplasia of prostate
10.2.1	Other chronic disorders	600.21	Benign Localized Hyperplasia of Prostate with Urinary Obstruction; Benign Localized Hyperplasia of Prostate with Urinary Retention	Hyperplasia of prostate
10.2.1	Other chronic disorders	600.3	Cyst of Prostate	Hyperplasia of prostate
10.2.1	Other chronic disorders	600.90	Hyperplasia of Prostate, Unspecified, without Urinary Obstruction	Hyperplasia of prostate
10.2.1	Other chronic disorders	600.91	Hyperplasia of Prostate, Unspecified, with Urinary Obstruction and Lower Urinary Tract Symptoms (LUTS); Hyperplasia of Prostate, Unspecified, with Urinary Retention	Hyperplasia of prostate
10.2.2	Other chronic disorders	601.1	Prostatitis, Chronic	Inflammatory conditions of male genital organs
10.2.2	Other chronic disorders	607.1	Disorders of Penis, Balanoposthitis; Balanitis	Inflammatory conditions of male genital organs
10.2.2	Other chronic disorders	607.2	Disorders of Penis, Inflammatory Disorders of Penis, Other; Abscess of Corpus Cavernosum or Penis; Boil of Corpus Cavernosum or Penis; Carbuncle of Corpus Cavernosum or Penis; Cellulitis of Corpus Cavernosum or Penis; Cavernitis (Penis)	Inflammatory conditions of male genital organs
10.2.3	Other chronic disorders	607.0	Disorders of Penis, Leukoplakia of Penis; Kraurosis of Penis	Other male genital disorders
10.2.3	Other chronic disorders	607.3	Disorders of Penis, Priapism; Painful Erection	Other male genital disorders
10.2.3	Other chronic disorders	607.81	Disorders of Penis, Other, Balanitis Xerotica Obliterans; Induratio Penis Plastica	Other male genital disorders
10.2.3	Other chronic disorders	607.82	Vascular Disorders of Penis; Embolism of Corpus Cavernosum or Penis; Hematoma (nontraumatic) of Corpus Cavernosum or Penis; Hemorrhage of Corpus Cavernosum or Penis; Thrombosis of Corpus Cavernosum or Penis	Other male genital disorders
10.2.3	Other chronic disorders	607.83	Disorders of Penis, Other, Edema of Penis	Other male genital disorders
10.2.3	Other chronic disorders	607.84	Disorders of Penis, Other, Impotence of Organic Origin	Other male genital disorders
10.2.3	Other chronic disorders	607.85	Disorders of Penis, Other, Peyronie's Disease	Other male genital disorders
10.2.3	Other chronic disorders	607.89	Other; Atrophy of Corpus Cavernosum or Penis; Fibrosis of Corpus Cavernosum or Penis; Hypertrophy of Corpus Cavernosum or Penis; Ulcer (Chronic) of Corpus Cavernosum or Penis	Other male genital disorders
10.2.3	Other chronic disorders	607.9	Unspecified Disorder of Penis	Other male genital disorders
10.3.1	Other chronic disorders	610.1	Mammary Dysplasia, Benign, Fibrocystic Breast Disease	Nonmalignant breast conditions
10.3.1	Other chronic disorders	610.2	Mammary Dysplasia, Benign, Fibroadenosis of Breast: NOS, Chronic, Cystic, Diffuse, Periodic, Segmental	Nonmalignant breast conditions
10.3.1	Other chronic disorders	610.3	Mammary Dysplasia, Benign, Fibrosclerosis of Breast	Nonmalignant breast conditions
10.3.1	Other chronic disorders	610.4	Mammary Dysplasia, Benign, Mammary Duct Ectasia; Comedomastitis; Duct Ectasia; Mastitis: Periductal or Plasma Cell	Nonmalignant breast conditions
10.3.2.4	Other chronic disorders	614.1	Inflammatory Disease of Ovary, Fallopian Tube, Pelvic Cellular Tissue, and Peritoneum, Salpingitis and Oophoritis, Chronic; Abscess of Fallopian Tube, Ovary, Tubo-Ovarian; Perioophoritis; Perisalpingitis; Pyosalpinx; Salpingo-oophoritis; Tubo-ovarian Inflammatory Disease	Other inflammatory diseases of female pelvic organs
10.3.2.4	Other chronic disorders	614.4	Inflammatory Disease of Ovary, Fallopian Tube, Pelvic Cellular Tissue, and Peritoneum, Pelvic Cellulitis and Parametritis, Chronic or Unspecified; Abscess (of): Broad Ligament Chronic or NOS; Parametrium Chronic or NOS; Pelvis, Female Chronic or NOS; Pouch of Douglas Chronic or NOS	Other inflammatory diseases of female pelvic organs
10.3.2.4	Other chronic disorders	614.7	Inflammatory Disease of Ovary, Fallopian Tube, Pelvic Cellular Tissue, and Peritoneum, Pelvic Peritonitis, Chronic, Female	Other inflammatory diseases of female pelvic organs
10.3.2.4	Other chronic disorders	615.1	Inflammatory Diseases of Uterus, except cervix, Chronic; Endometritis; Endomyometritis; Metritis; Myometritis; Perimetritis; Pyometra; Uterine Abscess	Other inflammatory diseases of female pelvic organs
10.3.2.4	Other chronic disorders	625.71	Vulvar vestibulitis	Other inflammatory diseases of female pelvic organs
10.3.3	Other chronic disorders	617.0	Endometriosis of Uterus	Endometriosis
10.3.3	Other chronic disorders	617.1	Endometriosis of Ovary; Chocolate Cyst of Ovary; Endometrial Cystoma of Ovary	Endometriosis
10.3.3	Other chronic disorders	617.2	Endometriosis of Fallopian Tube	Endometriosis
10.3.3	Other chronic disorders	617.3	Endometriosis of Pelvic Peritoneum	Endometriosis
10.3.3	Other chronic disorders	617.4	Endometriosis of Rectovaginal Septum and Vagina	Endometriosis
10.3.3	Other chronic disorders	617.5	Endometriosis of Intestine	Endometriosis
10.3.3	Other chronic disorders	617.6	Endometriosis in Scar of Skin	Endometriosis
10.3.3	Other chronic disorders	617.8	Endometriosis of Other Specified Sites	Endometriosis
10.3.3	Other chronic disorders	617.9	Endometriosis, Site Unspecified	Endometriosis
10.3.4	Other chronic disorders	618.00	Unspecified Prolapse of Vaginal Walls; Vaginal Prolapse NOS	Prolapse of female genital organs
10.3.4	Other chronic disorders	618.01	Prolapse of Vaginal Walls without Mention of Uterine Prolapse; Cystocele, Midline; Cystocele NOS	Prolapse of female genital organs
10.3.4	Other chronic disorders	618.02	Prolapse of Vaginal Walls without Mention of Uterine Prolapse; Cystocele, Lateral; Paravaginal	Prolapse of female genital organs
10.3.4	Other chronic disorders	618.04	Prolapse of Vaginal Walls without Mention of Uterine Prolapse, Rectocele; Proctocele	Prolapse of female genital organs
10.3.4	Other chronic disorders	618.05	Prolapse of Vaginal Walls without Mention of Uterine Prolapse, Perineocele	Prolapse of female genital organs
10.3.4	Other chronic disorders	618.09	Prolapse of Vaginal Walls without Mention of Uterine Prolapse, Other; Cystourethrocele	Prolapse of female genital organs
10.3.4	Other chronic disorders	618.1	Uterine Prolapse without Mention of Vaginal Wall Prolapse; Complete; First Degree; Second Degree; Third Degree	Prolapse of female genital organs
10.3.4	Other chronic disorders	618.2	Uterovaginal Prolapse, Incomplete	Prolapse of female genital organs
10.3.4	Other chronic disorders	618.3	Uterovaginal Prolapse, Complete	Prolapse of female genital organs
10.3.4	Other chronic disorders	618.4	Uterovaginal Prolapse, Unspecified	Prolapse of female genital organs
10.3.4	Other chronic disorders	618.5	Prolapse of Vaginal Vault after Hysterectomy	Prolapse of female genital organs
10.3.4	Other chronic disorders	618.6	Vaginal Enterocele, Congenital or Acquired; Pelvic Enterocele, Congenital or Acquired	Prolapse of female genital organs
10.3.4	Other chronic disorders	618.7	Old Laceration of Muscles of Pelvic Floor	Prolapse of female genital organs
10.3.4	Other chronic disorders	618.81	Genital Prolapse, Other Specified; Incompetence or Weakening of Pubocervical Tissue	Prolapse of female genital organs
10.3.4	Other chronic disorders	618.82	Genital Prolapse, Other Specified; Incompetence or Weakening of Rectovaginal Tissue	Prolapse of female genital organs
10.3.4	Other chronic disorders	618.83	Genital Prolapse, Other Specified; Pelvic Muscle Wasting; Disuse Atrophy of Pelvic Muscles and Anal Sphincter	Prolapse of female genital organs
10.3.4	Other chronic disorders	618.89	Genital Prolapse, Other Specified	Prolapse of female genital organs
10.3.4	Other chronic disorders	618.9	Genital Prolapse, Unspecified	Prolapse of female genital organs
10.3.5	Other chronic disorders	625.3	Dysmenorrhea	Menstrual disorders
10.3.5	Other chronic disorders	626.0	Amenorrhea	Menstrual disorders
10.3.5	Other chronic disorders	626.1	Menstruation, Scanty or Infrequent	Menstrual disorders
10.3.5	Other chronic disorders	626.2	Menorrhagia	Menstrual disorders
10.3.5	Other chronic disorders	626.3	Puberty Bleeding; Excessive Bleeding Associated with Onset of Menstrual Periods; Pubertal Menorrhagia	Menstrual disorders
10.3.5	Other chronic disorders	626.4	Menstruation, Irregular	Menstrual disorders
10.3.5	Other chronic disorders	626.5	Ovulation Bleeding	Menstrual disorders
10.3.5	Other chronic disorders	626.6	Metrorrhagia	Menstrual disorders
10.3.5	Other chronic disorders	626.8	Uterine Bleeding, Dysfunctional	Menstrual disorders
10.3.5	Other chronic disorders	626.9	Menstrual Disorders	Menstrual disorders
10.3.7	Other chronic disorders	256.39	Ovarian Failure, Other; Delayed Menarche; Ovarian Hypofunction; Primary Ovarian Failure NOS	Menopausal disorders
10.3.7	Other chronic disorders	627.0	Premenopausal Menorrhagia	Menopausal disorders
10.3.7	Other chronic disorders	627.1	Postmenopausal Bleeding	Menopausal disorders
10.3.7	Other chronic disorders	627.2	Menopause	Menopausal disorders
10.3.7	Other chronic disorders	627.8	Menopausal and Postmenopausal Disorders, Other Specified	Menopausal disorders
10.3.7	Other chronic disorders	627.9	Menopausal Disorder, Unspecified	Menopausal disorders
10.3.8	Other chronic disorders	628.0	Infertility, Female, Associated with Anovulation	Female infertility
10.3.8	Other chronic disorders	628.2	Infertility, Female, of Tubal Origin	Female infertility
10.3.8	Other chronic disorders	628.3	Infertility, Female, of Uterine Origin	Female infertility
10.3.8	Other chronic disorders	628.4	Infertility, Female, of Cervical of Vaginal Origin	Female infertility
10.3.8	Other chronic disorders	628.8	Infertility, Female, of Other Specified Origin	Female infertility
10.3.8	Other chronic disorders	628.9	Infertility, Female, Unspecified	Female infertility
10.3.9.1	Other chronic disorders	625.0	Dyspareunia	Female genital pain and other symptoms
10.3.9.1	Other chronic disorders	625.2	Menorrhagia	Female genital pain and other symptoms
10.3.9.1	Other chronic disorders	625.4	Premenstrual tension syndromes; Menstrual molimen	Female genital pain and other symptoms
10.3.9.1	Other chronic disorders	625.6	Stress Incontinence, Female	Female genital pain and other symptoms
10.3.9.1	Other chronic disorders	625.70	Vulvodynia, unspecified	Female genital pain and other symptoms
10.3.9.2	Other chronic disorders	619.0	Fistula, Vesicovaginal; Female Urinary-genital Tract Fistula	Other and unspecified female genital disorders
10.3.9.2	Other chronic disorders	619.1	Digestive-genital Tract Fistula, Female; Intestinouterine; Intestinovaginal; Rectovaginal; Rectovulval; Sigmoidovaginal; Uterorectal	Other and unspecified female genital disorders
10.3.9.2	Other chronic disorders	619.8	Other Specified Fistulas Involving Female Genital Tract; Cervix; Cul-De-Cac (Douglas'); Uterus; Vagina	Other and unspecified female genital disorders
10.3.9.2	Other chronic disorders	619.9	Unspecified Fistula Involving Female Genital Tract	Other and unspecified female genital disorders
10.3.9.2	Other chronic disorders	621.30	Endometrial Hyperplasia, Disorders of Uterus, Not Elsewhere Classified, Endometrial Hyperplasia, Unspecified; Endometrial Hyperplasia NOS; Hyperplasia (adenomatous) (cystic) (glandular) of endometrium; Hyperplastic endometritis	Other and unspecified female genital disorders
10.3.9.2	Other chronic disorders	621.31	Endometrial Hyperplasia, Disorders of Uterus, Not Elsewhere Classified, Simple Endometrial Hyperplasia without Atypia	Other and unspecified female genital disorders
10.3.9.2	Other chronic disorders	621.32	Endometrial Hyperplasia, Disorders of Uterus, Not Elsewhere Classified, Complex Endometrial Hyperplasia without Atypia	Other and unspecified female genital disorders
10.3.9.2	Other chronic disorders	621.33	Endometrial Hyperplasia, Disorders of Uterus, Not Elsewhere Classified, Endometrial Hyperplasia with Atypia	Other and unspecified female genital disorders
10.3.9.2	Other chronic disorders	621.34	Benign endometrial hyperplasia	Other and unspecified female genital disorders
10.3.9.2	Other chronic disorders	621.35	Endometrial intraepithelial neoplasia [EIN]	Other and unspecified female genital disorders
10.3.9.2	Other chronic disorders	626.7	Postcoital Bleeding	Other and unspecified female genital disorders
12.2	Other chronic disorders	694.4	Bullous Dermatoses, Pemphigus; Pemphigus: NOS; Erythematosus; Foliaceus; Malignant; Vegetans; Vulgaris	Other inflammatory condition of skin
12.2	Other chronic disorders	694.8	Other Specified Bullous Dermatoses	Other inflammatory condition of skin
12.2	Other chronic disorders	694.9	Unspecified Bullous Dermatoses	Other inflammatory condition of skin
12.2	Other chronic disorders	695.3	Erythematous Conditions, Rosacea; Erythematosa; Perioral Dermatitis; Rhinophyma	Other inflammatory condition of skin
12.2	Other chronic disorders	695.4	Erythematous Conditions, Lupus Erythematosus; Erythematodes (Discoid); Erythematodes (Discoid), Not Disseminated	Other inflammatory condition of skin
12.2	Other chronic disorders	696.0	Psoriatic Arthropathy	Other inflammatory condition of skin
12.2	Other chronic disorders	696.1	Psoriasis, Other; Acrodermatitis Continua; Dermatitis Repens; Psoriasis, Any Type except Arthropathic	Other inflammatory condition of skin
12.2	Other chronic disorders	696.3	Psoriasis and Similar Disorders, Pityriasis Rosea; Pityriasis Circinata (et Maculata)	Other inflammatory condition of skin
12.2	Other chronic disorders	696.4	Psoriasis and Similar Disorders, Pityriasis Rubra Pilaris; Devergie's Disease; Lichen Ruber Acuminatus	Other inflammatory condition of skin
12.2	Other chronic disorders	696.5	Psoriasis and Similar Disorders, Other and Unspecified Pityriasis; NOS; Alba; Streptogenes	Other inflammatory condition of skin
12.3.1	Other chronic disorders	707.00	Chronic Ulcer of Skin, Including Non-infected Sinus of Skin, Non-healing Ulcer, Decubitus Ulcer; Bed Sore; Decubitus Ulcer [Any Site]; Plaster Ulcer; Pressure Ulcer, Unspecified site	Decubitus ulcer
12.3.1	Other chronic disorders	707.02	Chronic Ulcer of Skin, Including Non-infected Sinus of Skin, Non-healing Ulcer, Decubitus Ulcer; Bed Sore; Decubitus Ulcer [Any Site]; Plaster Ulcer; Pressure Ulcer, Upper Back; Shoulder Blades	Decubitus ulcer
12.3.1	Other chronic disorders	707.03	Chronic Ulcer Of Skin, Including Non-infected Sinus of Skin, Non-healing Ulcer, Decubitus Ulcer; Bed Sore; Decubitus Ulcer [Any Site]; Plaster Ulcer; Pressure Ulcer, Lower Back; Sacrum; Coccyx	Decubitus ulcer
12.3.1	Other chronic disorders	707.05	Chronic Ulcer of Skin, Including Non-infected Sinus of Skin, Non-healing Ulcer, Decubitus Ulcer; Bed Sore; Decubitus Ulcer [Any Site]; Plaster Ulcer; Pressure Ulcer, Buttock	Decubitus ulcer
12.3.1	Other chronic disorders	707.06	Chronic Ulcer of Skin, Including Non-infected Sinus of Skin, Non-healing Ulcer, Decubitus Ulcer; Bed Sore; Decubitus Ulcer [Any Site]; Plaster Ulcer; Pressure Ulcer, Ankle	Decubitus ulcer
12.3.1	Other chronic disorders	707.07	Chronic Ulcer of Skin, Including Non-infected Sinus of Skin, Non-healing Ulcer, Decubitus Ulcer; Bed Sore; Decubitus Ulcer [Any Site]; Plaster Ulcer; Pressure Ulcer, Heel	Decubitus ulcer
12.3.1	Other chronic disorders	707.09	Chronic Ulcer of Skin, Including Non-infected Sinus of Skin, Non-healing Ulcer, Decubitus Ulcer; Bed Sore; Decubitus Ulcer [Any Site Plaster Ulcer; Pressure Ulcer, Other Site; Head	Decubitus ulcer
12.3.1	Other chronic disorders	707.23	Pressure ulcer, stage III	Decubitus ulcer
12.3.2	Other chronic disorders	707.10	Chronic Ulcer of Skin, Including Non-infected Sinus of Skin, Non-healing Ulcer, Ulcer of Lower Limb, Unspecified	Chronic ulcer of leg or foot
12.3.2	Other chronic disorders	707.11	Chronic Ulcer of Skin, Including Non-infected Sinus of Skin, Non-healing Ulcer, Ulcer of thigh	Chronic ulcer of leg or foot
12.3.2	Other chronic disorders	707.12	Chronic Ulcer of Skin, Including Non-infected Sinus of Skin, Non-healing Ulcer, Ulcer of Calf	Chronic ulcer of leg or foot
12.3.2	Other chronic disorders	707.13	Chronic Ulcer of Skin, Including Non-infected Sinus of Skin, Non-healing Ulcer, Ulcer of Ankle	Chronic ulcer of leg or foot
12.3.2	Other chronic disorders	707.14	Chronic Ulcer of Skin, Including Non-infected Sinus of Skin, Non-healing Ulcer, Ulcer of Heel and Midfoot; Plantar Surface of Midfoot	Chronic ulcer of leg or foot
12.3.2	Other chronic disorders	707.15	Chronic Ulcer of Skin, Including Non-infected Sinus of Skin, Non-healing Ulcer, Ulcer of Other Part of Foot; Toes	Chronic ulcer of leg or foot
12.3.2	Other chronic disorders	707.19	Chronic Ulcer of Skin, Including Non-infected Sinus of Skin, Non-healing Ulcer, Ulcer of Other Part of Lower Limb	Chronic ulcer of leg or foot
12.3.3	Other chronic disorders	707.8	Chronic Ulcer of Skin, Including Non-infected Sinus of Skin, Non-healing Ulcer, Other Specified Sites; Neurogenic of Other Specified Sites; Trophic of Other Specified Sites	Other chronic skin ulcer
12.3.3	Other chronic disorders	707.9	Chronic Ulcer of Skin, Including Non-infected Sinus of Skin, Non-healing Ulcer, Unspecified Sites	Other chronic skin ulcer
12.4	Other chronic disorders	701.0	Circumscribed Scleroderma; Addison's Keloid; Dermatosclerosis, Localized; Lichen Sclerosus Et Atrophicus; Morphea	Other skin disorders
12.4	Other chronic disorders	705.0	Disorders of Sweat Glands, Anhidrosis; Hypohidrosis; Oligohidrosis	Other skin disorders
13.1	Other chronic disorders	730.00	Acute Osteomyelitis, Site Unspecified	Infective arthritis and osteomyelitis (except that caused by TB or STD)
13.1	Other chronic disorders	730.03	Acute Osteomyelitis, Forearm	Infective arthritis and osteomyelitis (except that caused by TB or STD)
13.1	Other chronic disorders	730.04	Acute Osteomyelitis, Hand	Infective arthritis and osteomyelitis (except that caused by TB or STD)
13.1	Other chronic disorders	730.05	Acute Osteomyelitis, Pelvic Region and Thigh	Infective arthritis and osteomyelitis (except that caused by TB or STD)
13.1	Other chronic disorders	730.06	Acute Osteomyelitis, Lower Leg	Infective arthritis and osteomyelitis (except that caused by TB or STD)
13.1	Other chronic disorders	730.07	Acute Osteomyelitis, Ankle and Foot	Infective arthritis and osteomyelitis (except that caused by TB or STD)
13.1	Other chronic disorders	730.08	Acute Osteomyelitis, Other Specified Site	Infective arthritis and osteomyelitis (except that caused by TB or STD)
13.1	Other chronic disorders	730.09	Acute Osteomyelitis, Multiple Sites	Infective arthritis and osteomyelitis (except that caused by TB or STD)
13.1	Other chronic disorders	730.10	Chronic Osteomyelitis, Site Unspecified	Infective arthritis and osteomyelitis (except that caused by TB or STD)
13.1	Other chronic disorders	730.11	Chronic Osteomyelitis, Shoulder Region	Infective arthritis and osteomyelitis (except that caused by TB or STD)
13.1	Other chronic disorders	730.15	Chronic Osteomyelitis, Pelvic Region and Thigh	Infective arthritis and osteomyelitis (except that caused by TB or STD)
13.1	Other chronic disorders	730.16	Chronic Osteomyelitis, Lower Leg	Infective arthritis and osteomyelitis (except that caused by TB or STD)
13.1	Other chronic disorders	730.17	Chronic Osteomyelitis, Ankle and Foot	Infective arthritis and osteomyelitis (except that caused by TB or STD)
13.1	Other chronic disorders	730.18	Chronic Osteomyelitis, Other Specified Site	Infective arthritis and osteomyelitis (except that caused by TB or STD)
13.1	Other chronic disorders	730.19	Chronic Osteomyelitis, Multiple Sites	Infective arthritis and osteomyelitis (except that caused by TB or STD)
13.1	Other chronic disorders	730.20	Unspecified Osteomyelitis, Site Unspecified	Infective arthritis and osteomyelitis (except that caused by TB or STD)
13.1	Other chronic disorders	730.21	Unspecified Osteomyelitis, Shoulder Region	Infective arthritis and osteomyelitis (except that caused by TB or STD)
13.1	Other chronic disorders	730.23	Unspecified Osteomyelitis, Forearm	Infective arthritis and osteomyelitis (except that caused by TB or STD)
13.1	Other chronic disorders	730.24	Unspecified Osteomyelitis, Hand	Infective arthritis and osteomyelitis (except that caused by TB or STD)
13.1	Other chronic disorders	730.25	Unspecified Osteomyelitis, Pelvic Region and Thigh	Infective arthritis and osteomyelitis (except that caused by TB or STD)
13.1	Other chronic disorders	730.26	Unspecified Osteomyelitis, Lower Leg	Infective arthritis and osteomyelitis (except that caused by TB or STD)
13.1	Other chronic disorders	730.27	Unspecified Osteomyelitis, Ankle and Foot	Infective arthritis and osteomyelitis (except that caused by TB or STD)
13.1	Other chronic disorders	730.28	Unspecified Osteomyelitis, Other Specified Site	Infective arthritis and osteomyelitis (except that caused by TB or STD)
13.1	Other chronic disorders	730.36	Periostitis without Mention of Ostemyelitis, Lower Leg	Infective arthritis and osteomyelitis (except that caused by TB or STD)
13.1	Other chronic disorders	730.37	Periostitis without Mention of Ostemyelitis, Ankle and Foot	Infective arthritis and osteomyelitis (except that caused by TB or STD)
13.1	Other chronic disorders	730.70	Osteopathy Resulting From Poliomyelitis, Site Unspecified	Infective arthritis and osteomyelitis (except that caused by TB or STD)
13.1	Other chronic disorders	730.80	Other Infections Involving Bone in Disease Classified Elsewhere, Site Unspecified	Infective arthritis and osteomyelitis (except that caused by TB or STD)
13.1	Other chronic disorders	730.85	Other Infections Involving Bone in Disease Classified Elsewhere, Pelvic Region and Thigh	Infective arthritis and osteomyelitis (except that caused by TB or STD)
13.1	Other chronic disorders	730.86	Other Infections Involving Bone in Disease Classified Elsewhere, Lower Leg	Infective arthritis and osteomyelitis (except that caused by TB or STD)
13.1	Other chronic disorders	730.87	Other Infections Involving Bone in Disease Classified Elsewhere, Ankle and Foot	Infective arthritis and osteomyelitis (except that caused by TB or STD)
13.1	Other chronic disorders	730.88	Other Infections Involving Bone in Disease Classified Elsewhere, Other Specified Site	Infective arthritis and osteomyelitis (except that caused by TB or STD)
13.1	Other chronic disorders	730.90	Unspecified Infection of Bone, Site Unspecified	Infective arthritis and osteomyelitis (except that caused by TB or STD)
13.1	Other chronic disorders	730.92	Unspecified Infection of Bone, Upper Arm	Infective arthritis and osteomyelitis (except that caused by TB or STD)
13.1	Other chronic disorders	730.94	Unspecified Infection of Bone, Hand	Infective arthritis and osteomyelitis (except that caused by TB or STD)
13.1	Other chronic disorders	730.95	Unspecified Infection of Bone, Pelvic Region and Thigh	Infective arthritis and osteomyelitis (except that caused by TB or STD)
13.1	Other chronic disorders	730.96	Unspecified Infection of Bone, Lower Leg	Infective arthritis and osteomyelitis (except that caused by TB or STD)
13.1	Other chronic disorders	730.97	Unspecified Infection of Bone, Ankle and Foot	Infective arthritis and osteomyelitis (except that caused by TB or STD)
13.2.1	Other chronic disorders	714.0	Rheumatoid Arthritis; Arthritis or Polyarthritis: Atrophic, Rheumatic (Chronic)	Rheumatoid arthritis and related disease
13.2.1	Other chronic disorders	714.1	Felty's Syndrome; Rheumatoid Arthritis with Splenoadenomegaly and Leukopenia	Rheumatoid arthritis and related disease
13.2.1	Other chronic disorders	714.2	Other Rheumatoid Arthritis with Visceral or Systemic Involvement; Rheumatoid Carditis	Rheumatoid arthritis and related disease
13.2.1	Other chronic disorders	714.30	Polyarticular Juvenile Rheumatoid Arthritis, Chronic or Unspecified; Still's Disease	Rheumatoid arthritis and related disease
13.2.1	Other chronic disorders	714.32	Pauciarticular Juvenile Rheumatoid Arthritis	Rheumatoid arthritis and related disease
13.2.1	Other chronic disorders	714.33	Monoarticular Juvenile Rheumatoid Arthritis	Rheumatoid arthritis and related disease
13.2.1	Other chronic disorders	714.81	Rheumatoid Lung; Caplan's Syndrome; Diffuse Interstitial Rheumatoid Disease of Lung; Fibrosing Alveolitis, Rheumatoid	Rheumatoid arthritis and related disease
13.2.1	Other chronic disorders	714.89	Other Specified Inflammatory Polyarthropathies, Other	Rheumatoid arthritis and related disease
13.2.1	Other chronic disorders	714.9	Unspecified Inflammatory Polyarthropathy	Rheumatoid arthritis and related disease
13.2.1	Other chronic disorders	720.0	Ankylosing Spondylitis	Rheumatoid arthritis and related disease
13.2.2.1	Other chronic disorders	715.10	Osteoarthrosis, Localized, Primary, Site Unspecified	Osteoarthritis; localized
13.2.2.1	Other chronic disorders	715.11	Osteoarthrosis, Localized, Primary, Shoulder Region; Acromioclavicular Joint(s); Glenohumeral Joint(s); Sternoclavicular Joint(s); Clavicle; Scapula	Osteoarthritis; localized
13.2.2.1	Other chronic disorders	715.12	Osteoarthrosis, Localized, Primary, Upper Arm; Elbow Joint; Humerus	Osteoarthritis; localized
13.2.2.1	Other chronic disorders	715.13	Osteoarthrosis, Localized, Primary, Forearm; Radius; Ulna; Wrist Joint	Osteoarthritis; localized
13.2.2.1	Other chronic disorders	715.14	Osteoarthrosis, Localized, Primary, Hand; Carpus; Metacarpus; Phalanges [Fingers]	Osteoarthritis; localized
13.2.2.1	Other chronic disorders	715.15	Osteoarthrosis, Localized, Primary, Pelvic Region and Thigh; Buttock, Femur, Hip (Joint)	Osteoarthritis; localized
13.2.2.1	Other chronic disorders	715.16	Osteoarthrosis, Localized, Primary, Lower Leg; Fibula; Knee Joint; Patella; Tibia	Osteoarthritis; localized
13.2.2.1	Other chronic disorders	715.17	Osteoarthrosis, Localized, Primary, Ankle and Foot; Ankle Joint; Digits [Toes]; Metatarsus; Phalanges, Foot; Tarsus; Other Joints in Foot	Osteoarthritis; localized
13.2.2.1	Other chronic disorders	715.18	Osteoarthrosis, Localized, Primary, Other Specific Sites; Head; Neck; Ribs; Skull; Trunk; Vertebral Column	Osteoarthritis; localized
13.2.2.1	Other chronic disorders	715.20	Osteoarthrosis, Localized, Secondary, Site Unspecified	Osteoarthritis; localized
13.2.2.1	Other chronic disorders	715.21	Osteoarthrosis, Localized, Secondary, Shoulder Region; Acromioclavicular Joint(s); Glenohumeral Joint(s); Sternoclavicular Joint(s); Clavicle; Scapula	Osteoarthritis; localized
13.2.2.1	Other chronic disorders	715.23	Osteoarthrosis, Localized, Secondary, Forearm; Radius; Ulna; Wrist Joint	Osteoarthritis; localized
13.2.2.1	Other chronic disorders	715.25	Osteoarthrosis, Localized, Secondary, Pelvic Region and Thigh; Buttock, Femur, Hip (Joint)	Osteoarthritis; localized
13.2.2.1	Other chronic disorders	715.26	Osteoarthrosis, Localized, Secondary, Lower Leg; Fibula; Knee Joint; Patella; Tibia	Osteoarthritis; localized
13.2.2.1	Other chronic disorders	715.27	Osteoarthrosis, Localized, Secondary, Ankle and Foot; Ankle Joint; Digits [Toes]; Metatarsus; Phalanges, Foot; Tarsus; Other Joints in Foot	Osteoarthritis; localized
13.2.2.1	Other chronic disorders	715.28	Osteoarthrosis, Localized, Secondary, Other Specific Sites; Head; Neck; Ribs; Skull; Trunk; Vertebral Column	Osteoarthritis; localized
13.2.2.1	Other chronic disorders	715.30	Osteoarthrosis, Localized, Not Specified whether Primary or Secondary, Site Unspecified	Osteoarthritis; localized
13.2.2.1	Other chronic disorders	715.31	Osteoarthrosis, Localized, Not Specified whether Primary or Secondary, Shoulder Region; Acromioclavicular Joint(s); Glenohumeral Joint(s); Sternoclavicular Joint(s); Clavicle; Scapula	Osteoarthritis; localized
13.2.2.1	Other chronic disorders	715.32	Osteoarthrosis, Localized, Not Specified whether Primary or Secondary, Upper Arm; Elbow Joint; Humerus	Osteoarthritis; localized
13.2.2.1	Other chronic disorders	715.33	Osteoarthrosis, Localized, Not Specified whether Primary or Secondary, Forearm; Radius; Ulna; Wrist Joint	Osteoarthritis; localized
13.2.2.1	Other chronic disorders	715.34	Osteoarthrosis, Localized, Not Specified whether Primary or Secondary, Hand; Carpus; Metacarpus; Phalanges [Fingers]	Osteoarthritis; localized
13.2.2.1	Other chronic disorders	715.35	Osteoarthrosis, Localized, Not Specified Whether Primary or Secondary, Pelvic Region and Thigh; Buttock, Femur, Hip (Joint)	Osteoarthritis; localized
13.2.2.1	Other chronic disorders	715.36	Osteoarthrosis, Localized, Not Specified whether Primary or Secondary, Lower Leg; Fibula; Knee Joint; Patella; Tibia	Osteoarthritis; localized
13.2.2.1	Other chronic disorders	715.37	Osteoarthrosis, Localized, Not Specified whether Primary or Secondary, Ankle and Foot; Ankle Joint; Digits [Toes]; Metatarsus; Phalanges, Foot; Tarsus; Other Joints in Foot	Osteoarthritis; localized
13.2.2.1	Other chronic disorders	715.38	Osteoarthrosis, Localized, Not Specified whether Primary or Secondary, Other Specific Sites; Head; Neck; Ribs; Skull; Trunk; Vertebral Column	Osteoarthritis; localized
13.2.2.2	Other chronic disorders	715.00	Osteoarthrosis, Generalized; Degenerative Joint Disease, involving Multiple Joints, Site Unspecified	Osteoarthritis; generalized and unspecified
13.2.2.2	Other chronic disorders	715.04	Osteoarthrosis, Generalized; Degenerative Joint Disease, involving Multiple Joints, Hand; Carpus; Metacarpus; Phalanges [Fingers]	Osteoarthritis; generalized and unspecified
13.2.2.2	Other chronic disorders	715.09	Osteoarthrosis, Generalized; Degenerative Joint Disease, involving Multiple Joints, Multiple Sites	Osteoarthritis; generalized and unspecified
13.2.2.2	Other chronic disorders	715.80	Osteoarthrosis Involving, or with Mention of More than One Site, but Not Specified as Generalized, Site Unspecified	Osteoarthritis; generalized and unspecified
13.2.2.2	Other chronic disorders	715.89	Osteoarthrosis Involving, or With Mention of More than One Site, but Not Specified as Generalized, Multiple Sites	Osteoarthritis; generalized and unspecified
13.2.2.2	Other chronic disorders	715.90	Osteoarthrosis, Unspecified whether Generalized or Localized, Site Unspecified	Osteoarthritis; generalized and unspecified
13.2.2.2	Other chronic disorders	715.91	Osteoarthrosis, Unspecified whether Generalized or Localized, Shoulder Region; Acromioclavicular Joint(s); Glenohumeral Joint(s); Sternoclavicular Joint(s); Clavicle; Scapula	Osteoarthritis; generalized and unspecified
13.2.2.2	Other chronic disorders	715.92	Osteoarthrosis, Unspecified whether Generalized or Localized, Upper Arm; Elbow Joint; Humerus	Osteoarthritis; generalized and unspecified
13.2.2.2	Other chronic disorders	715.93	Osteoarthrosis, Unspecified whether Generalized or Localized, Forearm; Radius; Ulna; Wrist Joint	Osteoarthritis; generalized and unspecified
13.2.2.2	Other chronic disorders	715.94	Osteoarthrosis, Unspecified whether Generalized or Localized, Hand; Carpus; Metacarpus; Phalanges [Fingers]	Osteoarthritis; generalized and unspecified
13.2.2.2	Other chronic disorders	715.95	Osteoarthrosis, Unspecified whether Generalized or Localized, Pelvic Region and Thigh; Buttock, Femur, Hip (Joint)	Osteoarthritis; generalized and unspecified
13.2.2.2	Other chronic disorders	715.96	Osteoarthrosis, Unspecified whether Generalized or Localized, Lower Leg; Fibula; Knee Joint; Patella; Tibia	Osteoarthritis; generalized and unspecified
13.2.2.2	Other chronic disorders	715.97	Osteoarthrosis, Unspecified whether Generalized or Localized, Ankle and Foot; Ankle Joint; Digits [Toes]; Metatarsus; Phalanges, Foot; Tarsus; Other Joints in Foot	Osteoarthritis; generalized and unspecified
13.2.2.2	Other chronic disorders	715.98	Osteoarthrosis, Unspecified whether Generalized or Localized, Other Specific Sites; Head; Neck; Ribs; Skull; Trunk; Vertebral Column	Osteoarthritis; generalized and unspecified
13.2.3	Other chronic disorders	713.3	Arthropathy Associated with Dermatological Disorders	Other non-traumatic joint disorders
13.2.3	Other chronic disorders	713.5	Arthropathy Associated with Neurological Disorders; Charcot's Arthropathy Associated with Diseases Classifiable Elsewhere; Neuropathic Arthritis Associated with Diseases Classifiable Elsewhere	Other non-traumatic joint disorders
13.2.3	Other chronic disorders	716.00	Kaschin-Beck Disease; Endemic Polyarthritis, Site Unspecified	Other non-traumatic joint disorders
13.2.3	Other chronic disorders	716.01	Kaschin-Beck Disease; Endemic Polyarthritis, Shoulder Region; Acromioclavicular Joint(s); Glenohumeral Joint(s); Sternoclavicular Joint(s); Clavicle; Scapula	Other non-traumatic joint disorders
13.2.3	Other chronic disorders	716.20	Allergic Arthritis, Site Unspecified	Other non-traumatic joint disorders
13.2.3	Other chronic disorders	716.24	Allergic Arthritis, Hand; Carpus; Metacarpus; Phalanges [Fingers]	Other non-traumatic joint disorders
13.2.3	Other chronic disorders	716.26	Allergic Arthritis, Lower Leg; Fibula; Knee Joint; Patella; Tibia	Other non-traumatic joint disorders
13.2.3	Other chronic disorders	716.28	Allergic Arthritis, Other Specific Sites; Head; Neck; Ribs; Skull; Trunk; Vertebral Column	Other non-traumatic joint disorders
13.2.3	Other chronic disorders	716.31	Climacteric Arthritis; Menopausal Arthritis, Shoulder Region; Acromioclavicular Joint(s); Glenohumeral Joint(s); Sternoclavicular Joint(s); Clavicle; Scapula	Other non-traumatic joint disorders
13.2.3	Other chronic disorders	716.36	Climacteric Arthritis; Menopausal Arthritis, Lower Leg; Fibula; Knee Joint; Patella; Tibia	Other non-traumatic joint disorders
13.2.3	Other chronic disorders	716.37	Climacteric Arthritis; Menopausal Arthritis, Ankle and Foot; Ankle Joint; Digits [Toes]; Metatarsus; Phalanges, Foot; Tarsus; Other Joints in Foot	Other non-traumatic joint disorders
13.2.3	Other chronic disorders	716.46	Transient Arthropathy, Lower Leg; Fibula; Knee Joint; Patella; Tibia	Other non-traumatic joint disorders
13.2.3	Other chronic disorders	716.47	Transient Arthropathy, Ankle and Foot; Ankle Joint; Digits [Toes]; Metatarsus; Phalanges, Foot; Tarsus; Other Joints in Foot	Other non-traumatic joint disorders
13.2.3	Other chronic disorders	716.50	Unspecified Polyarthropathy or Polyarthritis, Site Unspecified	Other non-traumatic joint disorders
13.2.3	Other chronic disorders	716.56	Unspecified Polyarthropathy or Polyarthritis, Lower Leg; Fibula; Knee Joint; Patella; Tibia	Other non-traumatic joint disorders
13.2.3	Other chronic disorders	716.59	Unspecified Polyarthropathy or Polyarthritis, Multiple Sites	Other non-traumatic joint disorders
13.2.3	Other chronic disorders	716.60	Unspecified Monoarthritis; Coxitis, Site Unspecified	Other non-traumatic joint disorders
13.2.3	Other chronic disorders	716.61	Unspecified Monoarthritis; Coxitis, Shoulder Region; Acromioclavicular Joint(s); Glenohumeral Joint(s); Sternoclavicular Joint(s); Clavicle; Scapula	Other non-traumatic joint disorders
13.2.3	Other chronic disorders	716.64	Unspecified Monoarthritis; Coxitis, Hand; Carpus; Metacarpus; Phalanges [Fingers]	Other non-traumatic joint disorders
13.2.3	Other chronic disorders	716.66	Unspecified Monoarthritis; Coxitis, Lower Leg; Fibula; Knee Joint; Patella; Tibia	Other non-traumatic joint disorders
13.2.3	Other chronic disorders	716.67	Unspecified Monoarthritis; Coxitis, Ankle and Foot; Ankle Joint; Digits [Toes]; Metatarsus; Phalanges, Foot; Tarsus; Other Joints in Foot	Other non-traumatic joint disorders
13.2.3	Other chronic disorders	716.68	Unspecified Monoarthritis; Coxitis, Other Specific Sites; Head; Neck; Ribs; Skull; Trunk; Vertebral Column	Other non-traumatic joint disorders
13.2.3	Other chronic disorders	716.80	Other Specified Arthropathy, Site Unspecified	Other non-traumatic joint disorders
13.2.3	Other chronic disorders	716.81	Other Specified Arthropathy, Shoulder Region; Acromioclavicular Joint(s); Glenohumeral Joint(s); Sternoclavicular Joint(s); Clavicle; Scapula	Other non-traumatic joint disorders
13.2.3	Other chronic disorders	716.84	Other Specified Arthropathy, Hand; Carpus; Metacarpus; Phalanges [Fingers]	Other non-traumatic joint disorders
13.2.3	Other chronic disorders	716.86	Other Specified Arthropathy, Lower Leg; Fibula; Knee Joint; Patella; Tibia	Other non-traumatic joint disorders
13.2.3	Other chronic disorders	716.87	Other Specified Arthropathy, Ankle and Foot; Ankle Joint; Digits [Toes]; Metatarsus; Phalanges, Foot; Tarsus; Other Joints in Foot	Other non-traumatic joint disorders
13.2.3	Other chronic disorders	716.88	Other Specified Arthropathy, Other Specific Sites; Head; Neck; Ribs; Skull; Trunk; Vertebral Column	Other non-traumatic joint disorders
13.2.3	Other chronic disorders	716.90	Arthropathy, Unspecified; Arthritis (Acute) (Chronic) (Subacute); Articular Rheumatism (Chronic); Inflammation of Joint, NOS, Site Unspecified	Other non-traumatic joint disorders
13.2.3	Other chronic disorders	716.91	Arthropathy, Unspecified; Arthritis (Acute) (Chronic) (Subacute); Articular Rheumatism (Chronic); Inflammation of Joint, NOS, Shoulder Region; Acromioclavicular Joint(s); Glenohumeral Joint(s); Sternoclavicular Joint(s); Clavicle; Scapula	Other non-traumatic joint disorders
13.2.3	Other chronic disorders	716.92	Arthropathy, Unspecified; Arthritis (Acute) (Chronic) (Subacute); Articular Rheumatism (Chronic); Inflammation of Joint, NOS, Upper Arm; Elbow Joint; Humerus	Other non-traumatic joint disorders
13.2.3	Other chronic disorders	716.93	Arthropathy, Unspecified; Arthritis (Acute) (Chronic) (Subacute); Articular Rheumatism (Chronic); Inflammation of Joint, NOS, Forearm; Radius; Ulna; Wrist Joint	Other non-traumatic joint disorders
13.2.3	Other chronic disorders	716.94	Arthropathy, Unspecified; Arthritis (Acute) (Chronic) (Subacute); Articular Rheumatism (Chronic); Inflammation of Joint, NOS, Hand; Carpus; Metacarpus; Phalanges [Fingers]	Other non-traumatic joint disorders
13.2.3	Other chronic disorders	716.95	Arthropathy, Unspecified; Arthritis (Acute) (Chronic) (Subacute); Articular Rheumatism (Chronic); Inflammation of Joint, NOS, Pelvic Region and Thigh; Buttock, Femur, Hip (Joint)	Other non-traumatic joint disorders
13.2.3	Other chronic disorders	716.96	Arthropathy, Unspecified; Arthritis (Acute) (Chronic) (Subacute); Articular Rheumatism (Chronic); Inflammation of Joint, NOS, Lower Leg; Fibula; Knee Joint; Patella; Tibia	Other non-traumatic joint disorders
13.2.3	Other chronic disorders	716.97	Arthropathy, Unspecified; Arthritis (Acute) (Chronic) (Subacute); Articular Rheumatism (Chronic); Inflammation of Joint, NOS, Ankle and Foot; Ankle Joint; Digits [Toes]; Metatarsus; Phalanges, Foot; Tarsus; Other Joints in Foot	Other non-traumatic joint disorders
13.2.3	Other chronic disorders	716.98	Arthropathy, Unspecified; Arthritis (Acute) (Chronic) (Subacute); Articular Rheumatism (Chronic); Inflammation of Joint, NOS, Other Specific Sites; Head; Neck; Ribs; Skull; Trunk; Vertebral Column	Other non-traumatic joint disorders
13.2.3	Other chronic disorders	716.99	Arthropathy, Unspecified; Arthritis (Acute) (Chronic) (Subacute); Articular Rheumatism (Chronic); Inflammation of Joint, NOS, Multiple Sites	Other non-traumatic joint disorders
13.2.3	Other chronic disorders	718.10	Loose body in joint, site unspecified	Other non-traumatic joint disorders
13.2.3	Other chronic disorders	718.11	Other Derangement of Joint, Loose Body in Joint, Joint Mice, Shoulder Region; Acromioclavicular Joint(s); Glenohumeral Joint(s); Sternoclavicular Joint(s); Clavicle; Scapula	Other non-traumatic joint disorders
13.2.3	Other chronic disorders	718.12	Other Derangement of Joint, Loose Body in Joint, Joint Mice, Upper Arm; Elbow Joint; Humerus	Other non-traumatic joint disorders
13.2.3	Other chronic disorders	718.13	Other Derangement of Joint, Loose Body in Joint, Joint Mice, Forearm; Radius; Ulna; Wrist Joint	Other non-traumatic joint disorders
13.2.3	Other chronic disorders	718.15	Other Derangement of Joint, Loose Body in Joint, Joint Mice, Pelvic Region and Thigh; Buttock, Femur, Hip (Joint)	Other non-traumatic joint disorders
13.2.3	Other chronic disorders	718.17	Other Derangement of Joint, Loose Body in Joint, Joint Mice, Ankle and Foot; Ankle Joint; Digits [Toes]; Metatarsus; Phalanges, Foot; Tarsus; Other Joints in Foot	Other non-traumatic joint disorders
13.2.3	Other chronic disorders	718.18	Other Derangement of Joint, Loose Body in Joint, Joint Mice, Other Specific Sites; Head; Neck; Ribs; Skull; Trunk; Vertebral Column	Other non-traumatic joint disorders
13.2.3	Other chronic disorders	718.50	Ankylosis of Joint; Ankylosis of Joint (Fibrous) (Osseous), Site Unspecified	Other non-traumatic joint disorders
13.2.3	Other chronic disorders	718.51	Ankylosis of Joint; Ankylosis of Joint (Fibrous) (Osseous), Shoulder Region; Acromioclavicular Joint(s); Glenohumeral Joint(s); Sternoclavicular Joint(s); Clavicle; Scapula	Other non-traumatic joint disorders
13.2.3	Other chronic disorders	718.53	Ankylosis of Joint; Ankylosis of Joint (Fibrous) (Osseous), Forearm; Radius; Ulna; Wrist Joint	Other non-traumatic joint disorders
13.2.3	Other chronic disorders	718.55	Ankylosis of Joint; Ankylosis of Joint (Fibrous) (Osseous), Pelvic Region and Thigh; Buttock, Femur, Hip (Joint)	Other non-traumatic joint disorders
13.2.3	Other chronic disorders	718.56	Ankylosis of Joint; Ankylosis of Joint (Fibrous) (Osseous), Lower Leg; Fibula; Knee Joint; Patella; Tibia	Other non-traumatic joint disorders
13.2.3	Other chronic disorders	718.57	Ankylosis of Joint; Ankylosis of Joint (Fibrous) (Osseous), Ankle and Foot; Ankle Joint; Digits [Toes]; Metatarsus; Phalanges, Foot; Tarsus; Other Joints in Foot	Other non-traumatic joint disorders
13.2.3	Other chronic disorders	718.65	Unspecified Intrapelvic Protrusion of Acetabulum; Protrusio Acetabuli, Pelvic Region and Thigh; Buttock, Femur, Hip (Joint)	Other non-traumatic joint disorders
13.2.3	Other chronic disorders	718.71	Developmental Dislocation of Joint, Shoulder Region; Acromioclavicular Joint(s); Glenohumeral Joint(s); Sternoclavicular Joint(s); Clavicle; Scapula	Other non-traumatic joint disorders
13.2.3	Other chronic disorders	718.77	Developmental Dislocation of Joint, Ankle and Foot; Ankle Joint; Digits [Toes]; Metatarsus; Phalanges, Foot; Tarsus; Other Joints in Foot	Other non-traumatic joint disorders
13.2.3	Other chronic disorders	719.31	Palindromic Rheumatism; Hench-Rosenberg Syndrome; Intermittent Hydrarthrosis, Shoulder Region; Acromioclavicular Joint(s); Glenohumeral Joint(s); Sternoclavicular Joint(s); Clavicle; Scapula	Other non-traumatic joint disorders
13.2.3	Other chronic disorders	719.36	Palindromic Rheumatism; Hench-Rosenberg Syndrome; Intermittent Hydrarthrosis, Lower Leg; Fibula; Knee Joint; Patella; Tibia	Other non-traumatic joint disorders
13.2.3	Other chronic disorders	719.37	Palindromic Rheumatism; Hench-Rosenberg Syndrome; Intermittent Hydrarthrosis, Ankle and Foot; Ankle Joint; Digits [Toes]; Metatarsus; Phalanges, Foot; Tarsus; Other Joints in Foot	Other non-traumatic joint disorders
13.2.3	Other chronic disorders	719.7	Difficulty in Walking	Other non-traumatic joint disorders
13.3.1	Other chronic disorders	721.0	Cervical Spondylosis without Myelopathy; Arthritis; Osteoarthritis; Spondylarthritis	Spondylosis and allied disorders
13.3.1	Other chronic disorders	721.1	Cervical Spondylosis with Myelopathy; Anterior Spinal Artery Compression Syndrome; Spondylogenic Compression of Cervical Spinal Cord; Vertebral Artery Compression Syndrome	Spondylosis and allied disorders
13.3.1	Other chronic disorders	721.2	Thoracic Spondylosis without Myelopathy; Arthritis; Osteoarthritis; Spondylarthritis	Spondylosis and allied disorders
13.3.1	Other chronic disorders	721.3	Lumbosacral Spondylosis without Myelopathy; Arthritis; Osteoarthritis; Spondylarthritis	Spondylosis and allied disorders
13.3.1	Other chronic disorders	721.41	Thoracic Region; Spondylogenic Compression of Thoracic Spinal Cord	Spondylosis and allied disorders
13.3.1	Other chronic disorders	721.42	Thoracic or lumbar spondylosis with myelopathy, Lumbar Region	Spondylosis and allied disorders
13.3.1	Other chronic disorders	721.5	Kissing Spine; Baastrup's Syndrome	Spondylosis and allied disorders
13.3.1	Other chronic disorders	721.6	Ankylosing Vertebral Hyperostosis	Spondylosis and allied disorders
13.3.1	Other chronic disorders	721.7	Traumatic Spondylopathy; Kummell's Disease or Spondylitis	Spondylosis and allied disorders
13.3.1	Other chronic disorders	721.8	Other Allied Disorders of Spine	Spondylosis and allied disorders
13.3.1	Other chronic disorders	721.90	Spondylosis of Unspecified Site without Mention of Myelopathy; Arthritis (Deformans) (Degenerative) (Hypertrophic); Osteoarthritis NOS; Spondylarthrosis NOS	Spondylosis and allied disorders
13.3.1	Other chronic disorders	721.91	Spondylosis of Unspecified Site with Myelopathy; Spondylogenic Compression of Spinal Cord NOS	Spondylosis and allied disorders
13.3.2	Other chronic disorders	722.0	Cervical Intervertebral Disc Displacement without Myelopathy; Neuritis (Brachial) or Radiculitis Due to Displacement of Cervical Intervertebral Disc	Intervertebral disc disorders
13.3.2	Other chronic disorders	722.10	Lumbar Intervertebral Disc Displacement without Myelopathy; Lumbago or Sciatica Due to Displacement of Intervertebral Disc; Neuritis or Radiculitis Due to Displacement or Rupture of Lumbar Intervertebral Disc	Intervertebral disc disorders
13.3.2	Other chronic disorders	722.11	Thoracic Intervertebral Disc Displacement without Myelopathy	Intervertebral disc disorders
13.3.2	Other chronic disorders	722.2	Displacement of Intervertebral Disc without Myelopathy, Site Unspecified; Discogenic Syndrome NOS; Herniation of Nucleus Pulposus NOS; Neuritis or Radiculitis due to Displacement or Rupture of Lumbar Intervertebral Disc	Intervertebral disc disorders
13.3.2	Other chronic disorders	722.30	Schmorl's Nodes, Unspecified Region	Intervertebral disc disorders
13.3.2	Other chronic disorders	722.31	Schmorl's Nodes, Thoracic Region	Intervertebral disc disorders
13.3.2	Other chronic disorders	722.32	Schmorl's Nodes, Lumbar Region	Intervertebral disc disorders
13.3.2	Other chronic disorders	722.4	Cervical Disc Degeneration	Intervertebral disc disorders
13.3.2	Other chronic disorders	722.51	Thoracic or Thoracolumbar Disc Degeneration	Intervertebral disc disorders
13.3.2	Other chronic disorders	722.52	Lumbar or Lumbosacral Disc Degeneration	Intervertebral disc disorders
13.3.2	Other chronic disorders	722.6	Degeneration of Intervertebral Disc, Site Unspecified	Intervertebral disc disorders
13.3.2	Other chronic disorders	722.70	Intervertebral Disc Disorder with Myelopathy, Unspecified region	Intervertebral disc disorders
13.3.2	Other chronic disorders	722.71	Cervical Disc Disorder with Myelopathy	Intervertebral disc disorders
13.3.2	Other chronic disorders	722.72	Thoracic Disc Disorder with Myelopathy	Intervertebral disc disorders
13.3.2	Other chronic disorders	722.73	Lumbar Disc Disorder with Myelopathy	Intervertebral disc disorders
13.3.2	Other chronic disorders	722.80	Post-laminectomy Syndrome, Unspecified Region	Intervertebral disc disorders
13.3.2	Other chronic disorders	722.81	Post-laminectomy Syndrome, Cervical Region	Intervertebral disc disorders
13.3.2	Other chronic disorders	722.82	Post-laminectomy Syndrome, Thoracic Region	Intervertebral disc disorders
13.3.2	Other chronic disorders	722.83	Post-laminectomy Syndrome, Lumbar Region	Intervertebral disc disorders
13.3.2	Other chronic disorders	722.90	Disc Disorder, Other and Unspecified, Unspecified Region	Intervertebral disc disorders
13.3.2	Other chronic disorders	722.91	Disc Disorder, Other and Unspecified, Cervical Region	Intervertebral disc disorders
13.3.2	Other chronic disorders	722.92	Disc Disorder, Other and Unspecified, Thoracic Region	Intervertebral disc disorders
13.3.2	Other chronic disorders	722.93	Disc Disorder, Other and Unspecified, Lumbar Region	Intervertebral disc disorders
13.3.3.2	Other chronic disorders	724.03	Spinal Stenosis, Lumbar Region, with Neurogenic Claudication	Spinal stenosis; lumbar region
13.3.3.7	Other chronic disorders	720.1	Spinal Enthesopathy; Disorder of Peripheral Ligamentous or Muscular Attachments of Spine; Romanus Lesion	Other back pain and disorders
13.3.3.7	Other chronic disorders	720.2	Sacroiliitis, Not Elsewhere Classified; Inflammation of Sacroiliac Joint NOS	Other back pain and disorders
13.3.3.7	Other chronic disorders	720.9	Unspecified Inflammatory Spondylopathy; Spondylitis NOS	Other back pain and disorders
13.4	Other chronic disorders	733.00	Osteoporosis, Unspecified	Osteoporosis
13.4	Other chronic disorders	733.02	Idiopathic Osteoporosis	Osteoporosis
13.6.1	Other chronic disorders	735.0	Hallux Valgus (Acquired)	Acquired foot deformities
13.6.1	Other chronic disorders	735.1	Hallux Varus (Acquired)	Acquired foot deformities
13.6.1	Other chronic disorders	735.2	Hallux Rigidus, Acquired	Acquired foot deformities
13.6.1	Other chronic disorders	735.3	Hallux Malleus	Acquired foot deformities
13.6.1	Other chronic disorders	735.4	Other Hammer Toe, Acquired	Acquired foot deformities
13.6.2	Other chronic disorders	718.40	Contracture of Joint, Site Unspecified	Other acquired deformities
13.6.2	Other chronic disorders	718.41	Contracture of Joint, Shoulder Region; Acromioclavicular Joint(s); Glenohumeral Joint(s); Sternoclavicular Joint(s); Clavicle; Scapula	Other acquired deformities
13.6.2	Other chronic disorders	718.42	Contracture of Joint, Upper Arm; Elbow Joint; Humerus	Other acquired deformities
13.6.2	Other chronic disorders	718.43	Contracture of Joint, Forearm; Radius; Ulna; Wrist Joint	Other acquired deformities
13.6.2	Other chronic disorders	718.44	Contracture of Joint, Hand; Carpus; Metacarpus; Phalanges [Fingers]	Other acquired deformities
13.6.2	Other chronic disorders	718.46	Contracture of Joint, Lower Leg; Fibula; Knee Joint; Patella; Tibia	Other acquired deformities
13.6.2	Other chronic disorders	718.47	Contracture of Joint, Ankle and Foot; Ankle Joint; Digits [Toes]; Metatarsus; Phalanges, Foot; Tarsus; Other Joints in Foot	Other acquired deformities
13.6.2	Other chronic disorders	718.48	Contracture of Joint, Other Specific Sites; Head; Neck; Ribs; Skull; Trunk; Vertebral Column	Other acquired deformities
13.6.2	Other chronic disorders	737.0	Adolescent Postural Kyphosis	Other acquired deformities
13.6.2	Other chronic disorders	737.10	Kyphosis, Acquired, Postural	Other acquired deformities
13.6.2	Other chronic disorders	737.12	Kyphosis, postlaminectomy	Other acquired deformities
13.6.2	Other chronic disorders	737.20	Lordosis, Acquired, Postural	Other acquired deformities
13.6.2	Other chronic disorders	737.39	Kyphoscoliosis and Scoliosis, Other	Other acquired deformities
13.6.2	Other chronic disorders	737.40	Curvature of Spine, Unspecified	Other acquired deformities
13.6.2	Other chronic disorders	737.42	Lordosis	Other acquired deformities
13.6.2	Other chronic disorders	737.43	Scoliosis	Other acquired deformities
13.7	Other chronic disorders	710.0	Diffuse Diseases of Connective Tissue, Lupus Erythematosus, Systemic; Disseminated Lupus Erythematosus; Libman-Sacks Disease	Systemic lupus erythematosus and connective tissue disorders
13.7	Other chronic disorders	710.1	Diffuse Diseases of Connective Tissue, Systemic Scleroses; Acrosclerosis; CRST Syndrome; Progressive Systemic Sclerosis; Scleroderma	Systemic lupus erythematosus and connective tissue disorders
13.7	Other chronic disorders	710.2	Diffuse Diseases of Connective Tissue, Sicca Syndrome; Sj�gren's Disease; Keratoconjunctivitis Sicca (Sicca Syndrome)	Systemic lupus erythematosus and connective tissue disorders
13.7	Other chronic disorders	710.3	Diffuse Diseases of Connective Tissue, Dermatomyositis; Poikilodermatomyositis; Polymyositis with Skin Involvement	Systemic lupus erythematosus and connective tissue disorders
13.7	Other chronic disorders	710.4	Diffuse Diseases of Connective Tissue, Polymyositis	Systemic lupus erythematosus and connective tissue disorders
13.7	Other chronic disorders	710.8	Other Specified Diffuse Diseases Of Connective Tissue; Multifocal Fibrosclerosis (Idiopathic) NEC; Systemic Fibrosclerosing Syndrome	Systemic lupus erythematosus and connective tissue disorders
13.7	Other chronic disorders	710.9	Diffuse Diseases of Connective Tissue, Unspecified	Systemic lupus erythematosus and connective tissue disorders
13.8	Other chronic disorders	725	Polymyalgia Rheumatica	Other connective tissue disease
13.9	Other chronic disorders	731.0	Osteitis Deformans without Mention of Bone Tumor; Paget's Disease of Bone	Other bone disease and musculoskeletal deformities
13.9	Other chronic disorders	732.0	Juvenile Osteochondrosis of Spine; Juvenile Osteochondrosis (of) Marginal or Vertebral Epiphysis (of Scheurermann); Spine NOS; Vertebral Epiphysitis	Other bone disease and musculoskeletal deformities
13.9	Other chronic disorders	732.1	Juvenile Osteochondrosis of Hip and Pelvis; Coxa Plana; Ischiopubic Synchondrosis (of van Neck); Osteochondrosis (Juvenile) of: Acetabulum, Head of Femur (of Legg-Calv�-Perthes), Iliac Crest (of Buchanan), Symphysis Pubis (of Pierson); Pseudocoxalgia	Other bone disease and musculoskeletal deformities
13.9	Other chronic disorders	732.2	Nontraumatic Slipped Upper Femoral Epiphysis; Slipped Upper Femoral Epiphysis NOS	Other bone disease and musculoskeletal deformities
13.9	Other chronic disorders	732.3	Juvenile Osteochondrosis of Upper Extremity; Osteochondrosis (Juvenile) of: Capitulum of Humerus (of Panner), Carpal Lunate (of Kienbock), Head of Humerus (of Haas), Heads of Metacarpas (of Mauclaire), Lower Ulna (of Burns), Radial Head (of Brailsford), Upper Extremity NOS	Other bone disease and musculoskeletal deformities
13.9	Other chronic disorders	732.4	Juvenile Osteochondrosis of Lower Extremity, Excluding Foot; Osteochondrosis (Juvenile) of: Lower Extremity NOS, Primary Patellar Center (of Kohler), Proximal Tibia (of Blount), Secondary Patellar Center (of Sinding-Larsen), Tibial Tubercle (of Osgood-Schlatter); Tibia vara	Other bone disease and musculoskeletal deformities
13.9	Other chronic disorders	732.5	Juvenile Osteochondrosis of Foot; Calcaneal Apophysitis; Epiphysitis, Os Calcis; Osteochondrosis (Juvenile) of: Astragalus (of Diaz), Calcaneum (of Sever), Foot NOS; Metatarsal: Second (of Freilberg), Fifth (of Iselin); Os Tibiale Externum (of Haglund); Tarsal Navicular (of Kohler)	Other bone disease and musculoskeletal deformities
13.9	Other chronic disorders	732.7	Osteochondritis Dissecans	Other bone disease and musculoskeletal deformities
13.9	Other chronic disorders	732.8	Other Specified Forms of Osteochondropathy; Adult Osteochondrosis of Spine	Other bone disease and musculoskeletal deformities
13.9	Other chronic disorders	732.9	Unspecified Osteochondropathy; Apophysitis; Not Specified as Adult or Juvenile, of Unspecified Site; Epiphysitis; Not Specified as Adult or Juvenile, of Unspecified Site; Osteochondritis; Not Specified as Adult or Juvenile, of Unspecified Site; Osteochondrosis; Not Specified as Adult or Juvenile, of Unspecified Site	Other bone disease and musculoskeletal deformities
13.9	Other chronic disorders	733.40	Aseptic Necrosis of Bone, Site Unspecified	Other bone disease and musculoskeletal deformities
13.9	Other chronic disorders	733.41	Aseptic Necrosis; Head of Humerus	Other bone disease and musculoskeletal deformities
13.9	Other chronic disorders	733.42	Aseptic Necrosis; Head and Neck of Femur; Femur NOS	Other bone disease and musculoskeletal deformities
13.9	Other chronic disorders	733.43	Aseptic Necrosis; Medial Femoral Condyle	Other bone disease and musculoskeletal deformities
13.9	Other chronic disorders	733.44	Aseptic Necrosis; Talus	Other bone disease and musculoskeletal deformities
13.9	Other chronic disorders	733.49	Aseptic Necrosis of Bone, Other	Other bone disease and musculoskeletal deformities
13.9	Other chronic disorders	737.30	Scoliosis [and Kyphoscoliosis], Idiopathic	Other bone disease and musculoskeletal deformities
14.1.1	Other chronic disorders	745.10	Complete Transposition of Great Vessels; Transposition of Great Vessels: NOS, Classical	Transposition of great vessels
14.1.11	Other chronic disorders	747.81	Anomalies of Cerebrovascular System; Arteriovenous Malformation of Brain; Cerebral Arteriovenous Aneurysm, Congenital; Congenital Anomalies of Cerebral Vessels	Cerebrovascular anomalies
14.1.14	Other chronic disorders	746.4	Congenital Insufficiency of Aortic Valve; Bicuspid Aortic Valve; Congenital Aortic Insufficiency	Congenital insufficiency of aortic valve
14.1.16	Other chronic disorders	747.61	Gastrointestinal Vessel Anomaly	Gastrointestinal vessel congenital anomaly
14.1.18	Other chronic disorders	745.7	Cor Biloculare; Absence of Atrial and Ventricular Septa	Other anomalies of bulbus cordis and cardiac septal closure
14.1.18	Other chronic disorders	745.9	Unspecified Defect of Septal Closure; Septal Defect NOS	Other anomalies of bulbus cordis and cardiac septal closure
14.1.19	Other chronic disorders	746.2	Ebstein's Anomaly	Other heart valve congenital anomalies
14.1.19	Other chronic disorders	746.5	Congenital Mitral Stenosis; Fused Commissure of Mitral Valve; Parachute Deformity of Mitral Valve; Supernumerary Cusps of Mitral Valve	Other heart valve congenital anomalies
14.1.19	Other chronic disorders	746.6	Congenital Mitral Insufficiency	Other heart valve congenital anomalies
14.1.2	Other chronic disorders	745.2	Tetralogy of Fallot; Fallot's Pentalogy; Ventricular Septal Defect with Pulmonary Stenosis or Atresia, Dextraposition of Aorta, and Hypertrophy of Right Ventricle	Tetralogy of Fallot
14.1.20	Other chronic disorders	746.81	Subaortic Stenosis	Other congenital anomalies of the heart
14.1.20	Other chronic disorders	746.84	Obstructive Anomalies of Heart, NEC; Uhl's Disease; Shone�s syndrome	Other congenital anomalies of the heart
14.1.20	Other chronic disorders	746.85	Coronary Artery Anomaly; Anomalous Origin or Communication of Coronary Artery; Arteriovenous Malformation of Coronary Artery; Coronary Artery: Absence, Arising From Aorta or Pulmonary Trunk, Single	Other congenital anomalies of the heart
14.1.20	Other chronic disorders	746.89	Other Specified Anomalies, Other; Atresia of Cardiac Vein; Congenital: Cardiomegaly, Diverticulum, Left Ventricle, Pericardial Defect; Hypoplasia of Cardiac Vein	Other congenital anomalies of the heart
14.1.20	Other chronic disorders	746.9	Unspecified Anomaly of Heart; Congenital: Anomaly NOS, Heart Disease NOS	Other congenital anomalies of the heart
14.1.21	Other chronic disorders	747.21	Anomalies of Aortic Arch; Anomalous Origin, Right Subclavian Artery; Dextraposition of Aorta; Double Aortic Arch; Kommerell's Diverticulum; Overriding Aorta; Persistent: Convolutions, Aortic Arch, Right Aortic Arch; Vascular Ring	Other congenital anomalies of aorta
14.1.21	Other chronic disorders	747.22	Congenital Atresia and Stenosis of Aorta; Absence of Aorta; Aplasia of Aorta; Hypoplasia of Aorta; Stricture of Aorta; Supra (Valvular)-Aortic Stenosis	Other congenital anomalies of aorta
14.1.21	Other chronic disorders	747.29	Other Anomalies of Aorta, Other; Aneurysm of Sinus of Valsalva; Congenital: Aneurysm of Aorta, Dilation of Aorta	Other congenital anomalies of aorta
14.1.22	Other chronic disorders	747.40	Anomaly of Great Veins, Unspecified; Anomaly NOS of: Pulmonary Veins, Vena Cava	Other circulatory congenital anomalies
14.1.22	Other chronic disorders	747.41	Total Anomalous Pulmonary Venous Connection; Total Anomalous Pulmonary Venous Return [TAPVR] Subdiaphragmatic, Supradiaphragmatic	Other circulatory congenital anomalies
14.1.22	Other chronic disorders	747.42	Partial Anomalous Pulmonary Venous Connection; Partial Anomalous Pulmonary Venous Return	Other circulatory congenital anomalies
14.1.22	Other chronic disorders	747.49	Other Anomalies of Great Veins; Absence of Vena Cava (Inferior) (Superior); Congenital Stenosis of Vena Cava (Inferior) (Superior); Persistent: Left Posterior Cardinal Vein, Left Superior Vena Cava; Scimitar Syndrome; Transposition of Pulmonary Veins NOS	Other circulatory congenital anomalies
14.1.22	Other chronic disorders	747.60	Anomaly of the Peripheral Vascular System, Unspecified Site	Other circulatory congenital anomalies
14.1.22	Other chronic disorders	747.62	Renal Vessel Anomaly	Other circulatory congenital anomalies
14.1.22	Other chronic disorders	747.69	Anomalies of Other Specified Sites Of Peripheral Vascular System	Other circulatory congenital anomalies
14.1.22	Other chronic disorders	747.82	Spinal Vessel Anomaly; Arteriovenous Malformation of Spinal Vessel	Other circulatory congenital anomalies
14.1.22	Other chronic disorders	747.9	Unspecified Anomaly of Circulatory System	Other circulatory congenital anomalies
14.1.3	Other chronic disorders	745.4	Ventricular Septal Defect; Eisenmenger's Defect or Complex; Gerbode Defect; Interventricular Septal Defect; Left Ventricular-right Atrial Communication; Roger's Disease	Ventricular septal defect
14.1.4	Other chronic disorders	745.5	Ostium Secundum Type Atrial Septal Defect; Defect: Atrium Secundum, Fossa Ovalis; Lutembacher's Syndrome; Patent or Persistent: Foramen Ovale, Ostium Secundum	Atrial septal defect
14.1.6	Other chronic disorders	746.02	Stenosis, Congenital	Pulmonary valve atresia and stenosis
14.1.6	Other chronic disorders	746.09	Other Congenital Anomalies of Heart, Other; Congenital Insufficiency of Pulmonary Valve; Fallot's Triad or Trilogy	Pulmonary valve atresia and stenosis
14.1.7	Other chronic disorders	746.3	Congenital Stenosis of Aortic Valve; Congenital Aortic Stenosis	Aortic valve stenosis
14.1.8	Other chronic disorders	747.0	Other Congenital Anomalies of Circulatory System; Patent Ductus Arteriosus; Patent Ductus Botalli; Persistent Ductus Arteriosus	Patent ductus arteriosus
14.1.9	Other chronic disorders	747.10	Other Congenital Anomalies of Circulatory System; Coarctation of Aorta (Preductal) (Postductal); Hypoplasia of Aortic Arch	Coarctation of aorta
14.2.3	Other chronic disorders	751.2	Other Congenital Anomalies of Digestive System; Atresia and Stenosis of Large Intestine, Rectum, and Anal Canal; Absence: Anus (Congenital), Appendix, Congenital, Large Intestine, Congenital, Rectum; Atresia of: Anus, Colon, Rectum; Imperforate: Anus, Rectum; Stricture of Rectum, Congenital	Rectal and large intestine atresia/stenosis
14.2.5	Other chronic disorders	751.0	Other Congenital Anomalies of Digestive System; Meckel's Diverticulum; Meckel's Diverticulum (Displaced) (Hypertrophic); Persistent: Omphalomesenteric Duct, Vitelline Duct	Meckels diverticulum
14.2.6	Other chronic disorders	751.1	Other Congenital Anomalies of Digestive System; Atresia and Stenosis of Small Intestine; Atresia of: Duodenum, Ileum, Intestine NOS; Congenital: Absence of Small Intestine or Intestine NOS, Obstruction of Small Intestine or Intestine NOS, Stenosis of Small Intestine or Intestine NOS	Atresia and stenosis of small intestine
14.2.7	Other chronic disorders	751.4	Other Congenital Anomalies of Digestive System; Anomalies of Intestinal Fixation; Congenital Adhesions: Omental, Anomalous, Peritoneal; Jackson's Membrane; Malrotation of Colon; Rotation of Cecum or Colon: Failure of, Incomplete, Insufficient; Universal Mesentery	Anomalies of intestinal fixation
14.2.8	Other chronic disorders	750.10	Other Congenital Anomalies of Upper Alimentary Tract; Anomaly of Tongue, Unspecified	Other upper gastrointestinal congenital anomalies
14.2.8	Other chronic disorders	750.26	Other Specified Anomalies of Mouth; Absence of Uvula	Other upper gastrointestinal congenital anomalies
14.2.8	Other chronic disorders	750.4	Other Specified Anomalies of Esophagus; Dilation, Congenital, of Esophagus; Diverticulum of Esophagus; Duplication of Esophagus; Giant Esophagus; Esophageal Pouch	Other upper gastrointestinal congenital anomalies
14.2.9	Other chronic disorders	751.5	Other Congenital Anomalies of Digestive System; Other Anomalies of Intestine; Congenital Diverticulum, Colon; Dolichocolon; Duplication of: Anus, Appendix, Cecum, Intestine; Ectopic Anus; Megaloappendix; Megaloduodenum; Microcolon; Persistent Cloaca; Transposition of: Appendix, Colon, Intestine	Other lower gastrointestinal congenital anomalies
14.2.9	Other chronic disorders	751.60	Other Congenital Anomalies of Digestive System; Unspecified Anomaly of Gallbladder, Bile Ducts, and Liver	Other lower gastrointestinal congenital anomalies
14.2.9	Other chronic disorders	751.62	Other Congenital Anomalies of Digestive System; Congenital Cystic Disease of Liver; Congenital Polycystic Disease of Liver; Fibrocystic Disease of Liver	Other lower gastrointestinal congenital anomalies
14.2.9	Other chronic disorders	751.69	Other Congenital Anomalies of Digestive System; Other Anomalies of Gallbladder, Bile Ducts, and Liver; Absence of: Gallbladder, Congenital, Liver (Lobe); Accessory: Hepatic Ducts, Liver; Congenital: Choledochal Cyst, Hepatomegaly; Duplication of: Biliary Duct, Cystic Duct, Gallbladder, Liver; Floating: Gallbladder, Liver; Intrahepatic Gallbladder	Other lower gastrointestinal congenital anomalies
14.2.9	Other chronic disorders	751.9	Other Congenital Anomalies of Digestive System; Unspecified Anomaly of Digestive System; Congenital: Anomaly NOS of Digestive System NOS; Deformity NOS of Digestive System NOS	Other lower gastrointestinal congenital anomalies
14.3.1	Other chronic disorders	752.51	Undescended Testis; Cryptorchism; Ectopic Testis	Undescended testicle
14.3.3	Other chronic disorders	753.20	Unspecified Obstructive Defect of Renal Pelvis and Ureter	Obstructive genitourinary defect
14.3.3	Other chronic disorders	753.21	Congenital Obstruction of Ureteropelvic Junction	Obstructive genitourinary defect
14.3.3	Other chronic disorders	753.22	Congenital Obstruction of Ureterovesical Junction; Adynamic Ureter; Congenital Hydroureter	Obstructive genitourinary defect
14.3.3	Other chronic disorders	753.29	Obstructive Defects of Renal Pelvis and Ureter, Other	Obstructive genitourinary defect
14.3.4	Other chronic disorders	753.12	Polycystic Kidney, Unspecified Type	Polycystic kidney
14.3.4	Other chronic disorders	753.13	Polycystic Kidney, Autosomal Dominant	Polycystic kidney
14.3.5	Other chronic disorders	753.10	Cystic Kidney Disease, Unspecified	Other cystic kidney disease
14.3.5	Other chronic disorders	753.11	Congenital Single Renal Cyst	Other cystic kidney disease
14.3.5	Other chronic disorders	753.15	Renal Dysplasia	Other cystic kidney disease
14.3.5	Other chronic disorders	753.16	Medullary Cystic Kidney; Nephronopthisis	Other cystic kidney disease
14.3.5	Other chronic disorders	753.19	Other specified cystic kidney disease; Multicystic kidney	Other cystic kidney disease
14.3.6	Other chronic disorders	752.11	Embryonic Cyst of Fallopian Tubes and Broad Ligaments; Cyst: Epoophoron, Fimbrial, Paraovarian	Embyronic cyst of fallopian tubes and broad ligaments
14.3.7	Other chronic disorders	752.0	Anomalies of Ovaries; Absence, Congenital, of Ovary; Accessory Ovary; Ectopic Ovary; Streak of Ovary	Other congenital anomalies of genitalia
14.3.7	Other chronic disorders	752.10	Unspecified Anomaly of Fallopian Tubes and Broad Ligaments	Other congenital anomalies of genitalia
14.3.7	Other chronic disorders	752.2	Doubling of Uterus; Didelphic Uterus; Doubling of Uterus [Any Degree]	Other congenital anomalies of genitalia
14.3.7	Other chronic disorders	752.34	Bicornuate Uterus; Bicornuate Uterus, Complete or Partial	Other congenital anomalies of genitalia
14.3.7	Other chronic disorders	752.40	Unspecified Anomaly of Cervix, Vagina, and External Female Genitalia	Other congenital anomalies of genitalia
14.3.7	Other chronic disorders	752.41	Embryonic Cyst of Cervix, Vagina, and External Female Genitalia; Cyst of: Canal of Nuck, Congenital; Vagina, Embryonal; Vulva, Congenital	Other congenital anomalies of genitalia
14.3.7	Other chronic disorders	752.42	Imperforate Hymen	Other congenital anomalies of genitalia
14.3.7	Other chronic disorders	752.49	Other Anomalies of Cervix, Vagina, and External Female Genitalia; Absence of, Clitoris, or Vulva; Agenesis of, Clitoris, or Vulva; Congenital Stenosis or Stricture of: Cervical Canal, Vagina; Anomalies of cervix, NEC; Anomalies of hymen, NEC; M�llerian an	Other congenital anomalies of genitalia
14.3.7	Other chronic disorders	752.69	Other Penile Anomalies	Other congenital anomalies of genitalia
14.3.7	Other chronic disorders	752.7	Indeterminate Sex and Pseudohermaphroditism; Gynandrism; Hermaphroditism; Ovotestis; Pseudohermaphroditism (Male) (Female); Pure Gonadal Dysgenesis	Other congenital anomalies of genitalia
14.3.7	Other chronic disorders	752.81	Scrotal Transposition	Other congenital anomalies of genitalia
14.3.7	Other chronic disorders	752.89	Other Specified Anomalies of Genital Organs; Absence of: Prostate, Spermatic Cord, Vas Deferens; Anorchism; Aplasia (Congenital) of: Prostate, Round Ligament, Testicle; Atresia of: Ejaculatory Duct; Vas Deferens; Fusion of Testes; Hypoplasia of Testis; Monorchism; Polyorchism	Other congenital anomalies of genitalia
14.3.7	Other chronic disorders	752.9	Unspecified Anomaly of Genital Organs; Congenital: Anomaly NOS of Genital Organ, NEC, Deformity NOS of Genital Organ, NEC	Other congenital anomalies of genitalia
14.3.8	Other chronic disorders	753.0	Renal Agenesis and Dysgenesis; Atrophy of Kidney: Congenital, Infantile; Congenital Absence of Kidney(s); Hypoplasia of kidney(s)	Other congenital anomalies of urinary system
14.3.8	Other chronic disorders	753.3	Other Specified Anomalies of Kidney; Accessory Kidney; Congenital: Calculus of Kidney, Displaced Kidney; Discoid Kidney; Double Kidney with Double Pelvis; Ectopic Kidney; Fusion of Kidneys; Giant Kidney; Horseshoe Kidney; Hyperplasia of Kidney; Lobulation of Kidney; Malrotation of Kidney; Trifid Kidney (Pelvis)	Other congenital anomalies of urinary system
14.3.8	Other chronic disorders	753.4	Other Specified Anomalies of Ureter; Deviation of ureter; Absent Ureter; Accessory Ureter; Deviation of Ureter; Displaced Ureteric Orifice; Double Ureter; Ectopic Ureter; Implantation, Anomalous, of Ureter	Other congenital anomalies of urinary system
14.3.8	Other chronic disorders	753.5	Exstrophy of Urinary Bladder; Ectopia Vesicae; Extroversion of Bladder	Other congenital anomalies of urinary system
14.3.8	Other chronic disorders	753.6	Atresia and Stenosis of Urethra and Bladder Neck; Congenital Obstruction: Bladder Neck, Urethra; Congenital Stricture of: Urethra (Valvular); Urinary Meatus; Vesicourethral Orifice; Imperforate Urinary Meatus; Impervious Urethra; Urethral Valve Formation	Other congenital anomalies of urinary system
14.3.8	Other chronic disorders	753.7	Anomalies of Urachus; Cyst (of) Urachus; Fistula (of) Urachus; Patent (of) Urachus; Persistent Umbilical Sinus	Other congenital anomalies of urinary system
14.3.8	Other chronic disorders	753.8	Other Specified Anomalies of Bladder and Urethra; Absence, Congenital of: Bladder, Urethra; Accessory: Bladder, Urethra; Congenital: Diverticulum of Bladder; Hernia of Bladder; Congenital Prolapse of: Bladder (Mucosa) Urethra; Congenital Urethrorectal Fistula; Double: Urethra, Urinary Meatus	Other congenital anomalies of urinary system
14.3.8	Other chronic disorders	753.9	Unspecified Anomaly of Urinary System; Congenital: Anomaly NOS Urinary System [Any Part, Except Urachus], Deformity NOS of Urinary System [Any Part, Except Urachus]	Other congenital anomalies of urinary system
14.4.1	Other chronic disorders	741.00	Spina Bifida With Hydrocephalus, Unspecified Region	Spina bifida
14.4.1	Other chronic disorders	741.01	Spina Bifida With Hydrocephalus, Cervical Region	Spina bifida
14.4.1	Other chronic disorders	741.90	Spina Bifida without Mention of Hydrocephalus, Unspecified Region	Spina bifida
14.4.2	Other chronic disorders	742.3	Congenital Hydrocephalus; Aqueduct of Sylvius: Anomaly, Obstruction, Congenital, Stenosis; Atresia of Foramina of Magendie and Luschka; Hydrocephalus in Newborn	Congenital hydrocephalus
14.4.3	Other chronic disorders	742.59	Other Specified Anomalies of Spinal Cord; Other; Amyelia; Atelomyelia; Congenital Anomaly of Spinal Meninges; Defective Development of Cauda Equina; Hypoplasia of Spinal Cord; Myelatelia; Myelodysplasia	Other spinal cord congenital anomalies
14.4.5	Other chronic disorders	740.0	Anencephalus and Similar Anomalies; Acrania; Amyelencephalus; Hemianencephaly; Hemicephaly	Other nervous system congenital anomalies
14.4.5	Other chronic disorders	742.2	Reduction Deformities of Brain; Absence of Part of Brain; Agenesis of Part of Brain; Agyria; Aplasia of Part of Brain; Arhinencephaly; Holoprosencephaly; Hypoplasia of Part of Brain; Microgyria	Other nervous system congenital anomalies
14.4.5	Other chronic disorders	742.4	Other Specified Anomalies of Brain; Congenital Cerebral Cyst; Macroencephaly; Macrogyria; Megalencephaly; Porencephaly; Ulegyria	Other nervous system congenital anomalies
14.4.5	Other chronic disorders	742.9	Unspecified Anomaly of Brain, Spinal Cord, and Nervous System; Anomaly of Brain, Nervous System, and Spinal Cord; Disease of Brain, Nervous System, and Spinal Cord; Lesion of Brain, Nervous System, and Spinal Cord; Deformity of Brain, Nervous System, and Spinal Cord	Other nervous system congenital anomalies
14.5.1	Other chronic disorders	749.00	Cleft Palate, Unspecified	Cleft palate without cleft lip
14.5.10	Other chronic disorders	754.30	Congenital Dislocation of Hip, Unilateral; Congenital Dislocation of Hip NOS	Congenital hip dislocation
14.5.10	Other chronic disorders	754.31	Congenital Dislocation of Hip, Bilateral	Congenital hip dislocation
14.5.10	Other chronic disorders	754.32	Congenital Subluxation of Hip, Unilateral; Congenital Flexion Deformity, Hip or Thigh; Predislocation Status of Hip at Birth; Preluxation of Hip, Congenital	Congenital hip dislocation
14.5.10	Other chronic disorders	754.35	Congenital Dislocation of One Hip with Subluxation of Other Hip	Congenital hip dislocation
14.5.11	Other chronic disorders	755.02	Polydactyly; of Toes; Accessory Toes	Polydactyly (extra digits) and syndactyly (webbing between digits)
14.5.11	Other chronic disorders	755.12	Syndactyly; of Fingers with Fusion of Bone	Polydactyly (extra digits) and syndactyly (webbing between digits)
14.5.12	Other chronic disorders	755.30	Unspecified Reduction Deformity of Lower Limb; Ectromelia NOS of Lower Limb; Hemimelia NOS of Lower Limb; Shortening of Leg, Congenital	Congenital absence of lower limb
14.5.12	Other chronic disorders	755.31	Transverse Deficiency of Lower Limb; Amelia of Lower Limb; Congenital Absence of: Foot; Leg, Including Foot and Toes, Lower Limb, Complete, Toes, All, Complete; Transverse Hemimelia of Lower Limb	Congenital absence of lower limb
14.5.12	Other chronic disorders	755.38	Longitudinal Deficiency, Tarsals or Metatarsals, Complete or Partial (with or without Incomplete Phalangeal Deficiency)	Congenital absence of lower limb
14.5.13	Other chronic disorders	755.63	Other Congenital Deformity of Hip (Joint); Congenital Anteversion of Femur (Neck)	Congenital hip deformity
14.5.14	Other chronic disorders	755.26	Longitudinal Deficiency, Radial, Complete or Partial (with or without Distal Deficiencies, Incomplete); Agenesis of radius; Congenital Absence of Radius (with or without Absence of Some [But Not All] Distal Elements)	Other congenital anomalies of limbs
14.5.14	Other chronic disorders	755.27	Longitudinal Deficiency, Ulnar, Complete or Partial (with or without Distal Deficiencies, Incomplete); Agenesis of Ulna; Congenital Absence of Ulna (with or without Absence of Some [But Not All] Distal Elements)	Other congenital anomalies of limbs
14.5.14	Other chronic disorders	755.4	Reduction Deformities, Unspecified Limb; Absence, Congenital (Complete or Partial) of Limb NOS; Amelia of Unspecified Limb; Ectromelia of Unspecified Limb; Hemimelia of Unspecified Limb; Phocomelia of Unspecified Limb	Other congenital anomalies of limbs
14.5.14	Other chronic disorders	755.51	Congenital Deformity of Clavicle	Other congenital anomalies of limbs
14.5.14	Other chronic disorders	755.52	Congenital Elevation of Scapula; Sprengel's Deformity	Other congenital anomalies of limbs
14.5.14	Other chronic disorders	755.53	Radioulnar Synostosis	Other congenital anomalies of limbs
14.5.14	Other chronic disorders	755.54	Madelung's Deformity	Other congenital anomalies of limbs
14.5.14	Other chronic disorders	755.56	Accessory Carpal Bones	Other congenital anomalies of limbs
14.5.14	Other chronic disorders	755.59	Other Anomalies of Upper Limb, Including Shoulder Girdle; Other; Cleidocranial Dysostosis; Valgus, Congenital; Varus, Congenital	Other congenital anomalies of limbs
14.5.14	Other chronic disorders	755.60	Unspecified Anomaly of Lower Limb	Other congenital anomalies of limbs
14.5.14	Other chronic disorders	755.64	Congenital Deformity of Knee (Joint); Congenital: Absence of Patella, Genu Valgum [Knock-Knee], Genu Varum [Bowleg], Rudimentary Patella	Other congenital anomalies of limbs
14.5.14	Other chronic disorders	755.66	Other Anomalies of Toes; Congenital: Hallux Valgus, Hallux Varus; Hammer Toe	Other congenital anomalies of limbs
14.5.14	Other chronic disorders	755.67	Anomalies of Foot, NEC; Astragaloscaphoid Synostosis; Calcaneonavicular Bar; Coalition of Calcaneus; Talonavicular Synostosis; Tarsal Coalitions	Other congenital anomalies of limbs
14.5.14	Other chronic disorders	755.69	Other Anomalies of Lower Limb, Including Pelvic Girdle; Other; Angulation of Tibia; Ankle (Joint); Sacroiliac (Joint); Fusion of Sacroiliac Joint	Other congenital anomalies of limbs
14.5.14	Other chronic disorders	755.8	Other Specified Anomalies of Unspecified Limb	Other congenital anomalies of limbs
14.5.14	Other chronic disorders	755.9	Unspecified Anomaly of Unspecified Limb; Congenital: Anomaly NOS of Unspecified Limb, Deformity NOS of Unspecified Limb.	Other congenital anomalies of limbs
14.5.15	Other chronic disorders	756.0	Anomalies of Skull and Face Bones; Absence of Skull Bones; Acrocephaly; Congenital Deformity of Forehead; Craniosynostosis; Crouzon's Disease; Hypertelorism; Imperfect Fusion of Skull; Oxycephaly; Platybasia; Premature Closure of Cranial Sutures; Tower Skull; Trigonocephaly	Congenital anomalies of skull and facial bones
14.5.16	Other chronic disorders	756.11	Spondylolysis, Lumbar Region; Prespondylolisthesis (Lumbosacral)	Lumbosacral spondylolysis
14.5.17	Other chronic disorders	756.12	Spondylolisthesis; Congenital	Spondylolisthesis
14.5.18	Other chronic disorders	756.10	Anomaly of Spine, Unspecified	Other spinal congenital anomalies
14.5.18	Other chronic disorders	756.15	Fusion of Spine [Vertebra], Congenital	Other spinal congenital anomalies
14.5.18	Other chronic disorders	756.16	Klippel-Feil Syndrome	Other spinal congenital anomalies
14.5.18	Other chronic disorders	756.17	Spina Bifida Occulta	Other spinal congenital anomalies
14.5.18	Other chronic disorders	756.19	Anomalies of Spine; Other; Platyspondylia; Supernumerary Vertebra	Other spinal congenital anomalies
14.5.2	Other chronic disorders	749.20	Cleft Palate with Cleft Lip, Unspecified	Cleft lip with or without cleft palate
14.5.2	Other chronic disorders	749.21	Cleft Palate with Cleft Lip, Unilateral, Complete	Cleft lip with or without cleft palate
14.5.2	Other chronic disorders	749.23	Cleft Palate with Cleft Lip, Bilateral, Complete	Cleft lip with or without cleft palate
14.5.20	Other chronic disorders	756.6	Anomalies of Diaphragm; Absence of Diaphragm; Congenital Hernia: Diaphragmatic, Foramen of Morgagni; Eventration of Diaphragm	Congenital anomalies of the diaphragm
14.5.21	Other chronic disorders	756.70	Anomaly of Abdominal Wall, Unspecified	Congenital anomalies of abdominal wall
14.5.21	Other chronic disorders	756.79	Other Congenital Anomalies of Abdominal Wall	Congenital anomalies of abdominal wall
14.5.23	Other chronic disorders	757.0	Hereditary Edema of Legs; Congenital Lymphedema; Hereditary Trophedema; Milroy's Disease	Other congenital anomalies of integument
14.5.23	Other chronic disorders	757.32	Vascular Hamartomas; Birthmarks; Port-wine Stain; Strawberry Nevus	Other congenital anomalies of integument
14.5.23	Other chronic disorders	757.39	Other Specified Anomalies of Skin; Other; Accessory Skin Tags, Congenital; Congenital Scar; Epidermolysis Bullosa; Keratoderma (Congenital)	Other congenital anomalies of integument
14.5.23	Other chronic disorders	757.6	Specified congenital anomalies of Breast; Congenital absent Breast or Nipple; Accessory Breast or Nipple; Supernumerary Breast or Nipple;	Other congenital anomalies of integument
14.5.23	Other chronic disorders	757.9	Unspecified Anomaly of the Integument; Congenital: Anomaly NOS of Integument, Deformity NOS of Integument	Other congenital anomalies of integument
14.5.24	Other chronic disorders	754.81	Pectus Excavatum; Congenital Funnel Chest	Pectus excavatum
14.5.25	Other chronic disorders	758.0	Down's Syndrome; Mongolism; Translocation Down's Syndrome; Trisomy: 21 or 22, G	Downs Syndrome
14.5.26	Other chronic disorders	754.0	Certain Congenital Musculoskeletal Deformities; of Skull, Face, and Jaw; Asymmetry of Face; Compression Facies; Depressions in Skull; Deviation of Nasal Septum, Congenital; Dolichocephaly; Plagiocephaly; Potter's Facies; Squashed or Bent Nose, Congenital	All other congenital anomalies
14.5.26	Other chronic disorders	754.1	Certain Congenital Musculoskeletal Deformities; of Sternocleidomastoid Muscle; Congenital Sternomastoid Torticollis, Congenital Wryneck; Contracture of Sternocleidomastoid (Muscle); Sternomastoid Tumor	All other congenital anomalies
14.5.26	Other chronic disorders	754.2	Certain Congenital Musculoskeletal Deformities; of Spine; Congenital Postural: Lordosis, Scoliosis	All other congenital anomalies
14.5.26	Other chronic disorders	756.3	Other Anomalies of Ribs and Sternum; Congenital Absence of: Rib, Sternum; Congenital: Fissure of Sternum, Fusion of Ribs; Sternum Bifidum	All other congenital anomalies
14.5.26	Other chronic disorders	756.4	Chondrodystrophy; Achondroplasia; Chondrodystrophia (Fetalis); Dyschondroplasia; Enchondromatosis; Ollier's Disease	All other congenital anomalies
14.5.26	Other chronic disorders	756.50	Osteodystrophy, Unspecified	All other congenital anomalies
14.5.26	Other chronic disorders	756.54	Polyostotic Fibrous Dysplasia of Bone	All other congenital anomalies
14.5.26	Other chronic disorders	756.81	Absence of Muscle and Tendon; Absence of Muscle (Pectoral)	All other congenital anomalies
14.5.26	Other chronic disorders	756.83	Ehlers-Danlos Syndrome	All other congenital anomalies
14.5.26	Other chronic disorders	756.9	Other and Unspecified Anomalies of Musculoskeletal System; Congenital: Anomaly NOS of Musculoskeletal System, NEC, Deformity NOS of Musculoskeletal System, NEC	All other congenital anomalies
14.5.26	Other chronic disorders	758.2	Edward's Syndrome; Trisomy: 18, E3	All other congenital anomalies
14.5.26	Other chronic disorders	758.6	Gonadal Dysgenesis; Ovarian Dysgenesis; Turner's Syndrome; XO Syndrome	All other congenital anomalies
14.5.26	Other chronic disorders	759.1	Anomalies of Adrenal Gland; Aberrant Adrenal Gland; Absent Adrenal Gland; Accessory Adrenal Gland	All other congenital anomalies
14.5.26	Other chronic disorders	759.2	Anomalies of Other Endocrine Glands; Absent Parathyroid Gland; Accessory Thyroid Gland; Persistent Thyroglossal or Thyrolingual Duct; Thyroglossal (Duct) Cyst	All other congenital anomalies
14.5.26	Other chronic disorders	759.5	Tuberous Sclerosis; Bourneville's Disease; Epiloia	All other congenital anomalies
14.5.26	Other chronic disorders	759.6	Other hamartoses, NEC; Peutz-Jeghers; Sturge-Weber (-Dimitri); von Hippel-Lindau	All other congenital anomalies
14.5.26	Other chronic disorders	759.7	Multiple Congenital Anomalies, So Described; Congenital: Anomaly, Multiple NOS, Deformity, Multiple NOS	All other congenital anomalies
14.5.26	Other chronic disorders	759.82	Marfan Syndrome	All other congenital anomalies
14.5.26	Other chronic disorders	759.89	Other Specified Anomalies; Other; Congenital Malformation Syndromes Affecting Multiple Systems, NEC; Laurence-Moon-Biedl Syndrome	All other congenital anomalies
14.5.26	Other chronic disorders	759.9	Congenital Anomaly, Unspecified	All other congenital anomalies
14.5.3	Other chronic disorders	743.22	Buphthalmos Associated With Other Ocular Anomalies; Keratoglobus, Congenital, Associated with Buphthalmos; Megalocornea Associated with Buphthalmos	Congenital anomalies of the eye
14.5.3	Other chronic disorders	743.30	Congenital Cataract, Unspecified	Congenital anomalies of the eye
14.5.3	Other chronic disorders	743.45	Aniridia	Congenital anomalies of the eye
14.5.3	Other chronic disorders	743.52	Fundus Coloboma	Congenital anomalies of the eye
14.5.3	Other chronic disorders	743.61	Congenital Ptosis	Congenital anomalies of the eye
14.5.3	Other chronic disorders	743.62	Congenital Deformities of Eyelids; Ablepharon; Absence of Eyelid; Accessory Eyelid; Congenital: Ectropion, Entropion	Congenital anomalies of the eye
14.5.3	Other chronic disorders	743.8	Other specified anomalies of eye	Congenital anomalies of the eye
14.5.3	Other chronic disorders	743.9	Unspecified Anomaly of Eye; Congenital: Anomaly NOS of Eye [Any Part], Deformity NOS of Eye [Any Part]	Congenital anomalies of the eye
14.5.4	Other chronic disorders	744.23	Microtia	Microtia (incomplete development of external ear)
14.5.5	Other chronic disorders	744.42	Branchial Cleft Cyst	Branchial cleft cyst or fistula
14.5.6	Other chronic disorders	744.00	Unspecified Anomaly of Ear with Impairment of Hearing	Other face and neck congenital anomalies
14.5.6	Other chronic disorders	744.01	Absence of External Ear; Absence of: Auditory Canal (External), Auricle (Ear) (with Stenosis or Atresia of Auditory Canal)	Other face and neck congenital anomalies
14.5.6	Other chronic disorders	744.21	Absence of Ear Lobe, Congenital	Other face and neck congenital anomalies
14.5.6	Other chronic disorders	744.29	Other Specified Anomalies of Ear, Other; Bat Ear; Darwin's Tubercle; Pointed Ear; Prominence of Auricle; Ridge Ear	Other face and neck congenital anomalies
14.5.6	Other chronic disorders	744.3	Unspecified Anomaly of Ear; Congenital: Anomaly NOS of Ear, NEC, Deformity NOS of Ear, NEC	Other face and neck congenital anomalies
14.5.6	Other chronic disorders	744.46	Preauricular Sinus or Fistula	Other face and neck congenital anomalies
14.5.6	Other chronic disorders	744.47	Preauricular Cyst	Other face and neck congenital anomalies
14.5.6	Other chronic disorders	744.49	Branchial Cleft Cyst or Fistula, Preauricular Sinus, Other; Fistula (of): Auricle, Congenital, Cervicoaural	Other face and neck congenital anomalies
14.5.6	Other chronic disorders	744.83	Macrostomia	Other face and neck congenital anomalies
14.5.6	Other chronic disorders	744.9	Unspecified Anomalies of Face and Neck; Congenital: Anomaly NOS of Face [Any Part] or Neck [Any Part], Deformity NOS of Face [Any Part] or Neck [Any Part]	Other face and neck congenital anomalies
14.5.7	Other chronic disorders	748.3	Congenital Anomalies of Respiratory System; Other Anomalies of Larynx, Trachea, and Bronchus	Congenital anomalies of larynx trachea and bronchus
14.5.8	Other chronic disorders	748.0	Congenital Anomalies of Respiratory System; Choanal Atresia; Atresia of Nares (Anterior) (Posterior); Congenital Stenosis of Nares (Anterior) (Posterior)	Other respiratory congenital anomalies
14.5.8	Other chronic disorders	748.1	Congenital Anomalies of Respiratory System; Other Anomalies of Nose; Absent Nose; Accessory Nose; Cleft Nose; Deformity of Wall of Nasal Sinus; Deformity of Nose; Notching of Tip of Nose; perforation of Wall of Nasal Sinus	Other respiratory congenital anomalies
14.5.8	Other chronic disorders	748.60	Congenital Anomalies of Respiratory System; Anomaly of Lung, Unspecified	Other respiratory congenital anomalies
14.5.8	Other chronic disorders	748.69	Congenital Anomalies of Respiratory System; Other; Accessory Lung (Lobe); Azygos Lobe (Fissure), Lung	Other respiratory congenital anomalies
14.5.8	Other chronic disorders	748.8	Congenital Anomalies of Respiratory System; Other Specified Anomalies of Respiratory System; Abnormal Communication Between Pericardial and Pleural Sacs; Anomaly, Pleural Folds; Atresia of Nasopharynx; Congenital Cyst of Mediastinum	Other respiratory congenital anomalies
14.5.8	Other chronic disorders	748.9	Congenital Anomalies of Respiratory System; Unspecified Anomaly of Respiratory System	Other respiratory congenital anomalies
14.5.9	Other chronic disorders	754.50	Talipes Varus; Congenital Varus Deformity Of Foot, Unspecified; Pes Varus	Foot deformities
14.5.9	Other chronic disorders	754.52	Metatarsus Primus Varus	Foot deformities
14.5.9	Other chronic disorders	754.53	Metatarsus Varus	Foot deformities
14.5.9	Other chronic disorders	754.59	Varus Deformities of Feet; Other; Talipes Calcaneovarus	Foot deformities
14.5.9	Other chronic disorders	754.60	Talipes Valgus; Congenital Valgus Deformity of Foot, Unspecified	Foot deformities
14.5.9	Other chronic disorders	754.61	Congenital pes planus; Congenital rocker bottom flat foot; Flat foot, congenital	Foot deformities
14.5.9	Other chronic disorders	754.62	Talipes Calcaneovalgus	Foot deformities
14.5.9	Other chronic disorders	754.69	Valgus Deformities of Feet; Other; Equinovalgus; Planovalgus	Foot deformities
14.5.9	Other chronic disorders	754.70	Talipes, Unspecified	Foot deformities
14.5.9	Other chronic disorders	754.71	Talipes Cavus; Cavus Foot (Congenital)	Foot deformities
14.5.9	Other chronic disorders	754.79	Other Deformities of Feet; Other; Asymmetric Talipes; Talipes: Calcaneus, Equinus	Foot deformities
15.7.2	Other chronic disorders	771.1	Congenital Cytomegalovirus Infection; Congenital Cytomegalic Inclusion Disease	Infections specific to the perinatal period
15.7.3	Other chronic disorders	775.1	Neonatal Diabetes Mellitus; Diabetes Mellitus Syndrome in Newborn Infant	Endocrine and metabolic disturbances of fetus and newborn
16.1	Other chronic disorders	716.10	Traumatic Arthropathy, Site Unspecified	Joint disorders and dislocations; trauma-related
16.1	Other chronic disorders	716.11	Traumatic Arthropathy, Shoulder Region; Acromioclavicular Joint(s); Glenohumeral Joint(s); Sternoclavicular Joint(s); Clavicle; Scapula	Joint disorders and dislocations; trauma-related
16.1	Other chronic disorders	716.12	Traumatic Arthropathy, Upper Arm; Elbow Joint; Humerus	Joint disorders and dislocations; trauma-related
16.1	Other chronic disorders	716.13	Traumatic Arthropathy, Forearm; Radius; Ulna; Wrist Joint	Joint disorders and dislocations; trauma-related
16.1	Other chronic disorders	716.14	Traumatic Arthropathy, Hand; Carpus; Metacarpus; Phalanges [Fingers]	Joint disorders and dislocations; trauma-related
16.1	Other chronic disorders	716.15	Traumatic Arthropathy, Pelvic Region and Thigh; Buttock, Femur, Hip (Joint)	Joint disorders and dislocations; trauma-related
16.1	Other chronic disorders	716.16	Traumatic Arthropathy, Lower Leg; Fibula; Knee Joint; Patella; Tibia	Joint disorders and dislocations; trauma-related
16.1	Other chronic disorders	716.17	Traumatic Arthropathy, Ankle and Foot; Ankle Joint; Digits [Toes]; Metatarsus; Phalanges, Foot; Tarsus; Other Joints in Foot	Joint disorders and dislocations; trauma-related
16.1	Other chronic disorders	716.18	Traumatic Arthropathy, Other Specific Sites; Head; Neck; Ribs; Skull; Trunk; Vertebral Column	Joint disorders and dislocations; trauma-related
16.1	Other chronic disorders	717.0	Internal Derangement of Knee; Degeneration, Rupture (old), or Tear (old) of Articular Cartilage or Meniscus of Knee, Old Bucket Handle Tear of Medial Meniscus; Old Bucket Handle Tear of Unspecified Cartilage	Joint disorders and dislocations; trauma-related
16.1	Other chronic disorders	717.1	Internal Derangement of Knee; Degeneration, Rupture (old), or Tear (old) of Articular Cartilage or Meniscus of Knee, Derangement of Anterior Horn of Medial Meniscus	Joint disorders and dislocations; trauma-related
16.1	Other chronic disorders	717.2	Internal Derangement of Knee; Degeneration, Rupture (old), or Tear (old) of Articular Cartilage or Meniscus of Knee, Derangement of Posterior Horn of Medial Meniscus	Joint disorders and dislocations; trauma-related
16.1	Other chronic disorders	717.3	Internal Derangement of Knee; Degeneration, Rupture (old), or Tear (old) of Articular Cartilage or Meniscus of Knee, Derangement of Medial Meniscus, Other and Unspecified; Degeneration of Internal Semilunar Cartilage	Joint disorders and dislocations; trauma-related
16.1	Other chronic disorders	717.40	Internal Derangement of Knee; Degeneration, Rupture (old), or Tear (old) of Articular Cartilage or Meniscus of Knee, Derangement of Lateral Meniscus, Unspecified	Joint disorders and dislocations; trauma-related
16.1	Other chronic disorders	717.41	Internal Derangement of Knee; Degeneration, Rupture (old), or Tear (old) of Articular Cartilage or Meniscus of Knee, Bucket Handle Tear of Lateral Meniscus	Joint disorders and dislocations; trauma-related
16.1	Other chronic disorders	717.42	Internal Derangement of Knee; Degeneration, Rupture (old), or Tear (old) of Articular Cartilage or Meniscus of Knee, Derangement of Anterior Horn of Lateral Meniscus	Joint disorders and dislocations; trauma-related
16.1	Other chronic disorders	717.43	Internal Derangement of Knee; Degeneration, Rupture (old), or Tear (old) of Articular Cartilage or Meniscus of Knee, Derangement of Posterior Horn of Lateral Meniscus	Joint disorders and dislocations; trauma-related
16.1	Other chronic disorders	717.49	Internal Derangement of Knee; Degeneration, Rupture (old), or Tear (old) of Articular Cartilage or Meniscus of Knee, Derangement of Lateral Meniscus, Other	Joint disorders and dislocations; trauma-related
16.1	Other chronic disorders	717.5	Internal Derangement of Knee; Degeneration, Rupture (old), or Tear (old) of Articular Cartilage or Meniscus of Knee, Derangement of Meniscus, Not Elsewhere Classified; Congenital Discoid Meniscus; Cyst of Semilunar Cartilage; Derangement of Semilunar Cartilage NOS	Joint disorders and dislocations; trauma-related
16.1	Other chronic disorders	717.6	Internal Derangement of Knee; Degeneration, Rupture (old), or Tear (old) of Articular Cartilage or Meniscus of Knee, Loose Body in Knee; Joint Mice, Knee; Rice Bodies, Knee (Joint)	Joint disorders and dislocations; trauma-related
16.1	Other chronic disorders	717.7	Internal Derangement of Knee; Degeneration, Rupture (old), or Tear (old) of Articular Cartilage or Meniscus of Knee, Patella Chondromalacia; Degeneration [Softening] of Articular Cartilage of Patella	Joint disorders and dislocations; trauma-related
16.1	Other chronic disorders	717.81	Other Internal Derangement of Knee, Old Disruption of Lateral Collateral Ligament	Joint disorders and dislocations; trauma-related
16.1	Other chronic disorders	717.82	Other Internal Derangement of Knee, Old Disruption of Medial Collateral Ligament	Joint disorders and dislocations; trauma-related
16.1	Other chronic disorders	717.83	Other Internal Derangement of Knee, Old Disruption of Anterior Cruciate Ligament	Joint disorders and dislocations; trauma-related
16.1	Other chronic disorders	717.84	Other Internal Derangement of Knee, Old Disruption of Posterior Cruciate Ligament	Joint disorders and dislocations; trauma-related
16.1	Other chronic disorders	717.85	Other Internal Derangement of Knee, Old Disruption of Other Ligaments of Knee; Capsular Ligament of Knee	Joint disorders and dislocations; trauma-related
16.1	Other chronic disorders	717.89	Other Internal Derangement of Knee, Other	Joint disorders and dislocations; trauma-related
16.1	Other chronic disorders	717.9	Unspecified Internal Derangement of Knee	Joint disorders and dislocations; trauma-related
16.1	Other chronic disorders	718.00	Other Derangement of Joint, Articular Cartilage Disorder; Rupture, Old; Tear, Old, Site Unspecified	Joint disorders and dislocations; trauma-related
16.1	Other chronic disorders	718.01	Other Derangement of Joint, Articular Cartilage Disorder; Rupture, Old; Tear, Old, Shoulder Region; Acromioclavicular Joint(s); Glenohumeral Joint(s); Sternoclavicular Joint(s); Clavicle; Scapula	Joint disorders and dislocations; trauma-related
16.1	Other chronic disorders	718.03	Other Derangement of Joint, Articular Cartilage Disorder; Rupture, Old; Tear, Old, Forearm; Radius; Ulna; Wrist Joint	Joint disorders and dislocations; trauma-related
16.1	Other chronic disorders	718.04	Other Derangement of Joint, Articular Cartilage Disorder; Rupture, Old; Tear, Old, Hand; Carpus; Metacarpus; Phalanges [Fingers]	Joint disorders and dislocations; trauma-related
16.1	Other chronic disorders	718.05	Other Derangement of Joint, Articular Cartilage Disorder; Rupture, Old; Tear, Old, Pelvic Region and Thigh; Buttock, Femur, Hip (Joint)	Joint disorders and dislocations; trauma-related
16.1	Other chronic disorders	718.07	Other Derangement of Joint, Articular Cartilage Disorder; Rupture, Old; Tear, Old, Ankle and Foot; Ankle Joint; Digits [Toes]; Metatarsus; Phalanges, Foot; Tarsus; Other Joints in Foot	Joint disorders and dislocations; trauma-related
16.1	Other chronic disorders	718.08	Other Derangement of Joint, Articular Cartilage Disorder; Rupture, Old; Tear, Old, Other Specific Sites; Head; Neck; Ribs; Skull; Trunk; Vertebral Column	Joint disorders and dislocations; trauma-related
16.10.1	Other chronic disorders	414.03	Coronary Atherosclerosis; of Nonautologous Biological Bypass Graft	Complication of device; implant or graft
16.10.1	Other chronic disorders	414.05	Coronary Atherosclerosis; of Unspecified Type of Bypass Graft	Complication of device; implant or graft
16.10.1.1	Other chronic disorders	414.02	Coronary Atherosclerosis; of Autologous Biological Bypass Graft	Malfunction of device; implant; and graft
16.10.1.1	Other chronic disorders	414.04	Coronary Atherosclerosis; of Artery Bypass Graft; Internal Mammary Artery	Malfunction of device; implant; and graft
16.10.1.1	Other chronic disorders	414.07	Coronary Atherosclerosis; of Bypass Graft (Artery) (Vein) of Transplanted Heart	Malfunction of device; implant; and graft
16.10.1.1	Other chronic disorders	440.30	Atherosclerosis of Bypass Graft of the Extremities; of Unspecified Graft	Malfunction of device; implant; and graft
16.10.1.1	Other chronic disorders	440.31	Atherosclerosis of Bypass Graft of the Extremities; of Autologous Vein Bypass Graft	Malfunction of device; implant; and graft
16.10.1.1	Other chronic disorders	440.32	Atherosclerosis of Bypass Graft of the Extremities; of Nonautologous Vein Bypass Graft	Malfunction of device; implant; and graft
16.10.1.1	Other chronic disorders	569.60	Colostomy and Enterostomy Complication, Unspecified	Malfunction of device; implant; and graft
16.10.1.1	Other chronic disorders	569.69	Colostomy and Enterostomy Complications, Other complication; Fistula; Hernia; Prolapse	Malfunction of device; implant; and graft
16.10.1.3	Other chronic disorders	996.73	Complications Peculiar to Certain Specified Procedures in the Use of Artificial Substitutes, Other Complications Due to Renal Dialysis Device, Implant, and Graft	Other complications of internal prosthetic device; implant; and graft
16.10.1.4	Other chronic disorders	996.81	Complications Peculiar to Certain Specified Procedures in the Use of Artificial Substitutes, Complications of Transplanted Organ; Transplant Failure or Rejection; Kidney	Complications of transplants and reattached limbs
16.10.1.4	Other chronic disorders	996.88	Complications of transplanted organ, stem cell	Complications of transplants and reattached limbs
16.10.2.1	Other chronic disorders	429.4	Functional Disturbances following Cardiac Surgery; Cardiac Insufficiency following Cardiac Surgery or Due to Prosthesis; Heart Failure following Cardiac Surgery or Due to Prosthesis; Postcardiotomy Syndrome; Postvalvulotomy Syndrome	Cardiac complications
16.10.2.3	Other chronic disorders	579.3	Intestinal Malabsorption, Other and Unspecified Postsurgical Nonabsorption; Hypoglycemia Following Gastrointestinal Surgery; Malnutrition Following Gastrointestinal Surgery	Gastrointestinal complications
16.10.2.7	Other chronic disorders	569.62	Mechanical Complication of Colostomy and Enterostomy; Malfunction of Colostomy and Enterostomy	Other complications of surgical and medical procedures
16.11.3	Other chronic disorders	984.0	Toxic Effects of Lead and Its Compounds (Including Fumes), Inorganic Lead Compounds	Poisoning by nonmedicinal substances
16.11.3	Other chronic disorders	984.1	Toxic Effects of Lead and Its Compounds (Including Fumes), Organic Lead	Poisoning by nonmedicinal substances
16.11.3	Other chronic disorders	985.1	Toxic Effect of Other Metals, That From All Sources Except Medicinal Substances, Arsenic and Its Compounds	Poisoning by nonmedicinal substances
16.11.3	Other chronic disorders	985.2	Toxic Effect of Other Metals, That From All Sources Except Medicinal Substances, Manganese and Its Compounds	Poisoning by nonmedicinal substances
16.11.3	Other chronic disorders	985.5	Toxic Effect of Other Metals, That From All Sources Except Medicinal Substances, Cadmium and Its Compounds	Poisoning by nonmedicinal substances
16.11.3	Other chronic disorders	985.9	Toxic Effect of Other Metals, That From All Sources Except Medicinal Substances, Unspecified Metal	Poisoning by nonmedicinal substances
16.3	Other chronic disorders	952.00	Spinal Cord Injury, without Evidence of Spinal Bone Injury; C1-C4 Level with Unspecified Spinal Cord Injury	Spinal cord injury
16.3	Other chronic disorders	952.01	Spinal Cord Injury, without Evidence of Spinal Bone Injury; C1-C4 Level with Complete Lesion of Spinal Cord	Spinal cord injury
16.3	Other chronic disorders	952.02	Spinal Cord Injury, Cervical Spine with Anterior Cord Syndrome	Spinal cord injury
16.3	Other chronic disorders	952.03	Spinal Cord Injury, without Evidence of Spinal Bone Injury; C1-C4 level with Central Cord Syndrome	Spinal cord injury
16.3	Other chronic disorders	952.07	Spinal Cord Injury, without Evidence of Spinal Bone Injury; C5-C7 level with Anterior Cord Syndrome	Spinal cord injury
16.3	Other chronic disorders	952.14	Thoracic Spinal Cord Injury without Evidence of Spinal Bone Injury; T1-T6 Level with Other Specified Spinal Cord Injury	Spinal cord injury
16.3	Other chronic disorders	952.16	Thoracic Spinal Cord Injury without Evidence of Spinal Bone Injury; T7-T12 Level with Complete Lesion of Spinal Cord	Spinal cord injury
16.3	Other chronic disorders	952.2	Lumbar Spinal Cord Injury without Evidence of Spinal Bone Injury	Spinal cord injury
16.3	Other chronic disorders	952.4	Injury to Nerves and Spinal Cord, Cauda Equina	Spinal cord injury
16.3	Other chronic disorders	952.8	Spinal Cord Injury without Evidence of Spinal Bone Injury, Multiple Sites	Spinal cord injury
16.3	Other chronic disorders	952.9	Spinal Cord Injury, Unspecified	Spinal cord injury
16.6.2	Other chronic disorders	885.0	Amputation of Thumb, Traumatic, Complete, Partial, without Mention of Complication	Open wounds of extremities
16.6.2	Other chronic disorders	885.1	Amputation of Thumb, Traumatic, Complete, Partial, Complicated	Open wounds of extremities
16.6.2	Other chronic disorders	886.0	Traumatic Amputation of Other Finger(s) (Complete) (Partial), without Mention of Complication	Open wounds of extremities
16.6.2	Other chronic disorders	886.1	Traumatic Amputation of Other Finger(s) (Complete) (Partial), Complicated	Open wounds of extremities
16.6.2	Other chronic disorders	887.0	Traumatic Amputation of Arm and Hand (Complete) (Partial), Unilateral, Below Elbow, without Mention of Complication	Open wounds of extremities
16.6.2	Other chronic disorders	895.0	Traumatic Amputation of Toe(s) (Complete) (Partial), without Mention of Complication	Open wounds of extremities
16.6.2	Other chronic disorders	895.1	Traumatic Amputation of Toe(s) (Complete) (Partial), Complicated	Open wounds of extremities
16.6.2	Other chronic disorders	896.0	Traumatic Amputation of Foot (Complete) (Partial), Unilateral, without Mention of Complication	Open wounds of extremities
16.6.2	Other chronic disorders	897.0	Traumatic Amputation of Leg(s), Complete, Partial, Unilateral, Below Knee, without Mention of Complication	Open wounds of extremities
16.6.2	Other chronic disorders	897.1	Traumatic Amputation of Leg(s), Complete, Partial, Unilateral, Below Knee, Complicated	Open wounds of extremities
16.6.2	Other chronic disorders	897.3	Traumatic Amputation of Leg(s), Complete, Partial, Unilateral, at or Above Knee, Complicated	Open wounds of extremities
16.6.2	Other chronic disorders	897.4	Traumatic Amputation of Leg(s), Complete, Partial, Unilateral, Level Not Specified, without Mention of Complication	Open wounds of extremities
16.6.2	Other chronic disorders	897.7	Traumatic Amputation of Leg(s), Complete, Partial, Bilateral Any Level, Complicated	Open wounds of extremities
16.6.2	Other chronic disorders	905.9	Late Effect of Traumatic Amputation	Open wounds of extremities
17.1.3	Other chronic disorders	289.1	Lymphadenitis, Chronic; Adenitis Any Lymph Node, except Mesenteric, Chronic; Lymphadenitis Any Lymph Node, except Mesenteric, Chronic	Lymphadenitis
17.1.4	Other chronic disorders	440.24	Arteriosclerotic Gangrene	Gangrene
17.1.8	Other chronic disorders	780.71	Chronic Fatigue Syndrome	Malaise and fatigue
17.1.9	Other chronic disorders	477.1	Allergic Rhinitis, Due to Food	Allergic reactions
17.1.9	Other chronic disorders	518.6	Allergic Bronchopulmonary Aspergillosis	Allergic reactions
17.1.9	Other chronic disorders	691.8	Atopic Dermatitis, Other; Besnier's Prurigo; Eczema: Atopic, Flexural, Intrinsic (allergic); Neurodermatitis: Atopic, Diffuse (of Brocq)	Allergic reactions
18	Other chronic disorders	302.0	Ego-dystonic Sexual Orientation; Ego-dystonic Lesbianism; Sexual Orientation Conflict Disorder	Residual codes; unclassified; all E codes
18	Other chronic disorders	327.00	Organic Sleep Disorders; Organic Insomnia, Unspecified	Residual codes; unclassified; all E codes
18	Other chronic disorders	327.01	Organic Sleep Disorders; Insomnia Due to Medical Condition Classified Elsewhere	Residual codes; unclassified; all E codes
18	Other chronic disorders	327.11	Organic Sleep Disorders; Organic Disorder of Excessive Somnolence, Idiopathic Hypersomnia with Long Sleep Time	Residual codes; unclassified; all E codes
18	Other chronic disorders	327.12	Organic Sleep Disorders; Organic Disorder of Excessive Somnolence, Idiopathic Hypersomnia without Long Sleep Time	Residual codes; unclassified; all E codes
18	Other chronic disorders	327.20	Organic Sleep Disorders; Organic Sleep Apnea, Unspecified	Residual codes; unclassified; all E codes
18	Other chronic disorders	327.21	Organic Sleep Apnea; Primary Central Sleep Apnea	Residual codes; unclassified; all E codes
18	Other chronic disorders	327.23	Organic Sleep Apnea; Obstructive Sleep Apnea (Adult) (Pediatric)	Residual codes; unclassified; all E codes
18	Other chronic disorders	327.25	Organic Sleep Apnea; Congenital Central Alveolar Hypoventilation Syndrome	Residual codes; unclassified; all E codes
18	Other chronic disorders	327.26	Organic Sleep Apnea; Sleep Related Hypoventilation/Hypoxemia in Conditions Classifiable Elsewhere	Residual codes; unclassified; all E codes
18	Other chronic disorders	327.29	Organic Sleep Disorders; Other Organic Sleep Apnea	Residual codes; unclassified; all E codes
18	Other chronic disorders	327.41	Organic Parasomnia; Confusional Arousals	Residual codes; unclassified; all E codes
18	Other chronic disorders	780.51	Insomnia with Sleep Apnea, Unspecified	Residual codes; unclassified; all E codes
18	Other chronic disorders	780.53	Hypersomnia with Sleep Apnea, Unspecified	Residual codes; unclassified; all E codes
18	Other chronic disorders	780.57	Unspecified Sleep Apnea	Residual codes; unclassified; all E codes
2.1.1	Other chronic disorders	153.0	Neoplasm, Hepatic Flexure of Colon, Malignant	Cancer of colon
2.1.1	Other chronic disorders	153.1	Neoplasm, Transverse Colon, Malignant	Cancer of colon
2.1.1	Other chronic disorders	153.2	Neoplasm, Descending Colon, Malignant; Left Colon	Cancer of colon
2.1.1	Other chronic disorders	153.3	Neoplasm, Sigmoid Colon, Malignant; Sigmoid Flexure	Cancer of colon
2.1.1	Other chronic disorders	153.4	Neoplasm, Cecum, Malignant	Cancer of colon
2.1.1	Other chronic disorders	153.5	Neoplasm, Appendix, Malignant	Cancer of colon
2.1.1	Other chronic disorders	153.6	Malignant Neoplasm, Ascending Colon, Right Colon	Cancer of colon
2.1.1	Other chronic disorders	153.7	Neoplasm, Splenic Flexure of Colon, Malignant	Cancer of colon
2.1.1	Other chronic disorders	153.8	Neoplasm, Other Specified Sites of Large Intestine, Malignant	Cancer of colon
2.1.1	Other chronic disorders	153.9	Neoplasm, Colon, Malignant, Unspecified Site; Large Intestine NOS	Cancer of colon
2.1.1	Other chronic disorders	159.0	Intestinal Tract, Part Unspecified	Cancer of colon
2.1.1	Other chronic disorders	209.11	Neuroendocrine Tumors, Malignant Carcinoid Tumor of the Appendix	Cancer of colon
2.1.1	Other chronic disorders	209.12	Neuroendocrine Tumors, Malignant Carcinoid Tumor of the Cecum	Cancer of colon
2.1.1	Other chronic disorders	209.16	Neuroendocrine Tumors, Malignant Carcinoid Tumor of the Sigmoid Colon	Cancer of colon
2.1.1	Other chronic disorders	230.3	Carcinoma in Situ of Colon, Appendix, Cecum, Ileocecal Valve, Large Intestine NOS	Cancer of colon
2.1.2	Other chronic disorders	154.0	Malignant Neoplasm of Rectum, Rectosigmoid Junction, and Anus; Rectosigmoid Junction; Colon with Rectum; Rectosigmoid	Cancer of rectum and anus
2.1.2	Other chronic disorders	154.1	Malignant Neoplasm of Rectum, Rectosigmoid Junction, and Anus; Rectosigmoid Junction; Rectum; Rectal Ampulla	Cancer of rectum and anus
2.1.2	Other chronic disorders	154.2	Malignant Neoplasm of Rectum, Rectosigmoid Junction, and Anus; Rectosigmoid Junction; Anal Canal; Anal Sphincter	Cancer of rectum and anus
2.1.2	Other chronic disorders	154.3	Neoplasm, Anus, Malignant, Unspecified	Cancer of rectum and anus
2.1.2	Other chronic disorders	154.8	Neoplasm, Other Sites of Rectum, Rectosigmoid Junction, and Anus, Malignant	Cancer of rectum and anus
2.1.2	Other chronic disorders	209.17	Neuroendocrine Tumors, Malignant Carcinoid Tumor of the Rectum	Cancer of rectum and anus
2.1.2	Other chronic disorders	230.4	Carcinoma in Situ of Rectum, Rectosigmoid Junction	Cancer of rectum and anus
2.1.2	Other chronic disorders	230.5	Carcinoma in Situ of Digestive Organs, Anal Canal; Anal Sphincter	Cancer of rectum and anus
2.10.1	Other chronic disorders	201.00	Hodgkin's Paragranuloma, Unspecified Site	Hodgkins disease
2.10.1	Other chronic disorders	201.01	Hodgkin's Paragranuloma; Lymph Nodes of Head, Face, and Neck	Hodgkins disease
2.10.1	Other chronic disorders	201.20	Hodgkin's Sarcoma, Unspecified Site	Hodgkins disease
2.10.1	Other chronic disorders	201.22	Hodgkin's Sarcoma; Intrathoracic Lymph Nodes	Hodgkins disease
2.10.1	Other chronic disorders	201.40	Hodgkin's Disease, Lymphocytic-histiocytic Predominance, Unspecified Site	Hodgkins disease
2.10.1	Other chronic disorders	201.44	Hodgkin's Disease, Lymphocytic-histiocytic Predominance; Lymph Nodes of Axilla and Upper Limb	Hodgkins disease
2.10.1	Other chronic disorders	201.50	Hodgkin's Disease, Nodular Sclerosis, Unspecified Site	Hodgkins disease
2.10.1	Other chronic disorders	201.51	Lymph Nodes of Head, Face, and Neck	Hodgkins disease
2.10.1	Other chronic disorders	201.52	Hodgkin's Disease, Nodular Sclerosis; NOS, Cellular Phase; Intrathoracic Lymph Nodes	Hodgkins disease
2.10.1	Other chronic disorders	201.53	Hodgkin's Disease, Nodular Sclerosis; NOS, Cellular Phase; Intra-Abdominal Lymph Nodes	Hodgkins disease
2.10.1	Other chronic disorders	201.54	Hodgkin's Disease, Nodular Sclerosis; NOS, Cellular Phase; Lymph Nodes of Axilla and Upper Limb	Hodgkins disease
2.10.1	Other chronic disorders	201.56	Hodgkin's Disease, Nodular Sclerosis; NOS, Cellular Phase; Intrapelvic Lymph Nodes	Hodgkins disease
2.10.1	Other chronic disorders	201.58	Hodgkin's Disease, Nodular Sclerosis, Lymph Nodes of Multiple Sites	Hodgkins disease
2.10.1	Other chronic disorders	201.61	Hodgkin's Disease, Mixed Cellularity; Lymph Nodes of Head, Face, and Neck	Hodgkins disease
2.10.1	Other chronic disorders	201.73	Hodgkin's Disease, Lymphocytic Depletion; NOS, Diffuse Fibrosis, Reticular Type; Intra-Abdominal Lymph Nodes	Hodgkins disease
2.10.1	Other chronic disorders	201.74	Lymph Nodes of Axilla and Upper Limb	Hodgkins disease
2.10.1	Other chronic disorders	201.90	Hodgkin's Disease, Unspecified, Unspecified Site	Hodgkins disease
2.10.1	Other chronic disorders	201.91	Hodgkin's Disease, Unspecified; NOS, Lymphoma NOS; Malignant: Lymphogranuloma, Lymphogranulomatosis; Lymph Nodes of Head, Face, and Neck	Hodgkins disease
2.10.1	Other chronic disorders	201.92	Hodgkin's Disease, Unspecified; NOS, Lymphoma NOS; Malignant: Lymphogranuloma, Lymphogranulomatosis; Intrathoracic Lymph Nodes	Hodgkins disease
2.10.1	Other chronic disorders	201.95	Hodgkin's Disease, Unspecified; NOS, Lymphoma NOS; Malignant: Lymphogranuloma, Lymphogranulomatosis; Lymph Nodes of Inguinal Region and Lower Limb	Hodgkins disease
2.10.1	Other chronic disorders	201.97	Hodgkin's Disease, Unspecified; NOS, Lymphoma NOS; Malignant: Lymphogranuloma, Lymphogranulomatosis; Spleen	Hodgkins disease
2.10.1	Other chronic disorders	201.98	Hodgkin's Disease, Unspecified, Lymph Nodes of Multiple Sites	Hodgkins disease
2.10.2	Other chronic disorders	200.00	Reticulosarcoma; Nodular; Pleomorphic Cell Type; Reticulum Cell Type; Pleomorphic Cell Type; Unspecified Site, Extranodal and Solid Organ Sites	Non-Hodgkins lymphoma
2.10.2	Other chronic disorders	200.05	Reticulosarcoma; Nodular; Pleomorphic Cell Type; Reticulum Cell Type; Pleomorphic Cell Type; Lymph Nodes of Inguinal Region and Lower Limb	Non-Hodgkins lymphoma
2.10.2	Other chronic disorders	200.08	Reticulosarcoma; Nodular; Pleomorphic Cell Type; Reticulum Cell Type; Pleomorphic Cell Type; Lymph Nodes of Multiple Sites	Non-Hodgkins lymphoma
2.10.2	Other chronic disorders	200.10	Lymphosarcoma; Lymphoblastoma (Diffuse); Lymphoma (Malignant); Lymphosarcoma NOS; Unspecified Site, Extranodal and Solid Organ Sites	Non-Hodgkins lymphoma
2.10.2	Other chronic disorders	200.11	Lymphosarcoma; Lymphoblastoma (Diffuse); Lymphoma (Malignant); Lymphosarcoma NOS; Lymph Nodes of Head, Face, and Neck	Non-Hodgkins lymphoma
2.10.2	Other chronic disorders	200.14	Lymphosarcoma; Lymphoblastoma (Diffuse); Lymphoma (Malignant); Lymphosarcoma NOS; Lymph Nodes of Axilla and Upper Limb	Non-Hodgkins lymphoma
2.10.2	Other chronic disorders	200.18	Lymphosarcoma; Lymphoblastoma (Diffuse); Lymphoma (Malignant); Lymphosarcoma NOS; Lymph Nodes of Multiple Sites	Non-Hodgkins lymphoma
2.10.2	Other chronic disorders	200.20	Burkitt's Tumor or Lymphoma; Malignant Lymphoma Burkitt's Type; Unspecified Site, Extranodal and Solid Organ Sites	Non-Hodgkins lymphoma
2.10.2	Other chronic disorders	200.21	Burkitt's Tumor or Lymphoma; Malignant Lymphoma Burkitt's Type; Lymph Nodes of Head, Face, and Neck	Non-Hodgkins lymphoma
2.10.2	Other chronic disorders	200.27	Burkitt's Tumor or Lymphoma; Malignant Lymphoma Burkitt's Type; Spleen	Non-Hodgkins lymphoma
2.10.2	Other chronic disorders	200.30	Marginal Zone Lymphoma; Extranodal Marginal Zone B Cell Lymphoma, Mucosa Associated Lymphoid Tissue, Nodal Marginal Zone B Cell Lymphoma, Splenic Marginal Zone B Cell Lymphoma; Unspecified Site, Extranodal and Solid Organ Sites	Non-Hodgkins lymphoma
2.10.2	Other chronic disorders	200.40	Mantle Cell Lymphoma; Unspecified Site, Extranodal and Solid Organ Sites	Non-Hodgkins lymphoma
2.10.2	Other chronic disorders	200.60	Anaplastic Large Cell Lymphoma; Unspecified Site, Extranodal and Solid Organ Sites	Non-Hodgkins lymphoma
2.10.2	Other chronic disorders	200.70	Large Cell Lymphoma; Unspecified Site, Extranodal and Solid Organ Sites	Non-Hodgkins lymphoma
2.10.2	Other chronic disorders	200.71	Large Cell Lymphoma; Lymph Nodes of Head, Face, and Neck	Non-Hodgkins lymphoma
2.10.2	Other chronic disorders	200.73	Large Cell Lymphoma; Intra-Abdominal Lymph Nodes	Non-Hodgkins lymphoma
2.10.2	Other chronic disorders	200.75	Large Cell Lymphoma; Lymph Nodes of Inguinal Region and Lower Limb	Non-Hodgkins lymphoma
2.10.2	Other chronic disorders	200.78	Large Cell Lymphoma; Lymph Nodes of Multiple Sites	Non-Hodgkins lymphoma
2.10.2	Other chronic disorders	200.80	Lymphoma, Other Named Variants; Lymphoma (Malignant): Lymphoplasmacytoid Type, Mixed Lymphocytic-histiocytic (Diffuse); Lymphosarcoma, Mixed Cell Type (Diffuse); Reticulolymphosarcoma (Diffuse); Unspecified Site, Extranodal and Solid Organ Sites	Non-Hodgkins lymphoma
2.10.2	Other chronic disorders	202.00	Nodular Lymphoma; Brill-Symmers Disease; Follicular (Giant); Lymphocytic, Nodular; Follicular (Giant); Nodular; Reticulosarcoma, Follicular or Nodular; Unspecified Site, Extranodal and Solid Organ Sites	Non-Hodgkins lymphoma
2.10.2	Other chronic disorders	202.01	Nodular Lymphoma; Brill-Symmers Disease; Follicular (Giant); Lymphocytic, Nodular; Follicular (Giant); Nodular; Reticulosarcoma, Follicular or Nodular; Lymph Nodes of Head, Face, and Neck	Non-Hodgkins lymphoma
2.10.2	Other chronic disorders	202.02	Nodular Lymphoma; Brill-Symmers Disease; Follicular (Giant); Lymphocytic, Nodular; Follicular (Giant); Nodular; Reticulosarcoma, Follicular or Nodular; Intrathoracic Lymph Nodes	Non-Hodgkins lymphoma
2.10.2	Other chronic disorders	202.03	Nodular Lymphoma; Brill-Symmers Disease; Follicular (Giant); Lymphocytic, Nodular; Follicular (Giant); Nodular; Reticulosarcoma, Follicular or Nodular; Intra-Abdominal Lymph Nodes	Non-Hodgkins lymphoma
2.10.2	Other chronic disorders	202.05	Nodular Lymphoma; Brill-Symmers Disease; Follicular (Giant); Lymphocytic, Nodular; Follicular (Giant); Nodular; Reticulosarcoma, Follicular or Nodular; Lymph Nodes of Inguinal Region and Lower Limb	Non-Hodgkins lymphoma
2.10.2	Other chronic disorders	202.07	Nodular Lymphoma; Brill-Symmers Disease; Follicular (Giant); Lymphocytic, Nodular; Follicular (Giant); Nodular; Reticulosarcoma, Follicular or Nodular; Spleen	Non-Hodgkins lymphoma
2.10.2	Other chronic disorders	202.08	Nodular Lymphoma; Brill-Symmers Disease; Follicular (Giant); Lymphocytic, Nodular; Follicular (Giant); Nodular; Reticulosarcoma, Follicular or Nodular; Lymph Nodes of Multiple Sites	Non-Hodgkins lymphoma
2.10.2	Other chronic disorders	202.10	Mycosis Fungoides; Unspecified Site, Extranodal and Solid Organ Sites	Non-Hodgkins lymphoma
2.10.2	Other chronic disorders	202.18	Mycosis Fungoides; Lymph Nodes of Multiple Sites	Non-Hodgkins lymphoma
2.10.2	Other chronic disorders	202.70	Peripheral T cell lymphoma, unspecified site, extranodal and solid organ sites	Non-Hodgkins lymphoma
2.10.2	Other chronic disorders	202.80	Lymphoma, Other; Lymphoma (Malignant) NOS, Diffuse; Unspecified Site, Extranodal and Solid Organ Sites	Non-Hodgkins lymphoma
2.10.2	Other chronic disorders	202.81	Lymphoma, Other; Lymphoma (Malignant) NOS, Diffuse; Lymph Nodes of Head, Face, and Neck	Non-Hodgkins lymphoma
2.10.2	Other chronic disorders	202.82	Lymphoma, Other; Lymphoma (Malignant) NOS, Diffuse; Intrathoracic Lymph Nodes	Non-Hodgkins lymphoma
2.10.2	Other chronic disorders	202.83	Lymphoma, Other; Lymphoma (Malignant) NOS, Diffuse; Intra-Abdominal Lymph Nodes	Non-Hodgkins lymphoma
2.10.2	Other chronic disorders	202.84	Lymphoma, Other; Lymphoma (Malignant) NOS, Diffuse; Lymph Nodes of Axilla and Upper Limb	Non-Hodgkins lymphoma
2.10.2	Other chronic disorders	202.85	Lymphoma, Other; Lymphoma (Malignant) NOS, Diffuse; Lymph Nodes of Inguinal Region and Lower Limb	Non-Hodgkins lymphoma
2.10.2	Other chronic disorders	202.86	Lymphoma, Other; Lymphoma (Malignant) NOS, Diffuse; Intrapelvic Lymph Nodes	Non-Hodgkins lymphoma
2.10.2	Other chronic disorders	202.87	Lymphoma, Other; Lymphoma (Malignant) NOS, Diffuse; Spleen	Non-Hodgkins lymphoma
2.10.2	Other chronic disorders	202.88	Lymphoma, Other; Lymphoma (Malignant) NOS, Diffuse; Lymph Nodes of Multiple Sites	Non-Hodgkins lymphoma
2.10.2	Other chronic disorders	202.90	Malignant Neoplasms of Lymphoid and Histiocytic Tissue, Other and Unspecified; Follicular Dendritic Cell Sarcoma; Interdigitating Dendritic Cell Sarcoma; Langerhans Cell Sarcoma; Malignant Neoplasm of Bone Marrow NOS; Unspecified Site, Extranodal and Solid Organ Sites	Non-Hodgkins lymphoma
2.10.2	Other chronic disorders	202.91	Malignant Neoplasms of Lymphoid and Histiocytic Tissue, Other and Unspecified; Follicular Dendritic Cell Sarcoma; Interdigitating Dendritic Cell Sarcoma; Langerhans Cell Sarcoma; Malignant Neoplasm of Bone Marrow NOS; Lymph Nodes of Head, Face, and Neck	Non-Hodgkins lymphoma
2.10.2	Other chronic disorders	202.93	Malignant Neoplasms of Lymphoid and Histiocytic Tissue, Other and Unspecified; Follicular Dendritic Cell Sarcoma; Interdigitating Dendritic Cell Sarcoma; Langerhans Cell Sarcoma; Malignant Neoplasm of Bone Marrow NOS; Intra-abdominal Lymph Nodes	Non-Hodgkins lymphoma
2.10.2	Other chronic disorders	202.94	Malignant Neoplasms of Lymphoid and Histiocytic Tissue, Other and Unspecified; Follicular Dendritic Cell Sarcoma; Interdigitating Dendritic Cell Sarcoma; Langerhans Cell Sarcoma; Malignant Neoplasm of Bone Marrow NOS; Lymph Nodes of Axilla and Upper Limb	Non-Hodgkins lymphoma
2.10.2	Other chronic disorders	202.98	Malignant Neoplasms of Lymphoid and Histiocytic Tissue, Other and Unspecified; Follicular Dendritic Cell Sarcoma; Interdigitating Dendritic Cell Sarcoma; Langerhans Cell Sarcoma; Malignant Neoplasm of Bone Marrow NOS; Lymph Nodes of Multiple Sites	Non-Hodgkins lymphoma
2.10.3	Other chronic disorders	202.40	Leukemic Reticuloendotheliosis; Hairy-Cell Leukemia; Unspecified Site, Extranodal and Solid Organ Sites	Leukemias
2.10.3	Other chronic disorders	202.47	Leukemic Reticuloendotheliosis; Hairy-Cell Leukemia; Spleen	Leukemias
2.10.3	Other chronic disorders	203.10	Plasma Cell Leukemia; Plasmacytic Leukemia; without Mention of Having Achieved Remission; Failed Remission	Leukemias
2.10.3	Other chronic disorders	204.00	Lymphoid Leukemia; Acute; without Mention of Having Achieved Remission; Failed Remission	Leukemias
2.10.3	Other chronic disorders	204.10	Lymphoid Leukemia; Chronic; without Mention of Having Achieved Remission; Failed Remission	Leukemias
2.10.3	Other chronic disorders	204.11	Lymphoid Leukemia; Chronic; in Remission	Leukemias
2.10.3	Other chronic disorders	204.12	Chronic lymphoid leukemia, in relapse	Leukemias
2.10.3	Other chronic disorders	204.20	Lymphoid Leukemia; Subacute; without Mention of Having Achieved Remission; Failed Remission	Leukemias
2.10.3	Other chronic disorders	204.90	Lymphoid Leukemia, Unspecified; without Mention of Having Achieved Remission; Failed Remission	Leukemias
2.10.3	Other chronic disorders	205.00	Myeloid Leukemia; Acute; without Mention of Having Achieved Remission; Failed Remission	Leukemias
2.10.3	Other chronic disorders	205.01	Myeloid Leukemia; Acute; in Remission	Leukemias
2.10.3	Other chronic disorders	205.10	Myeloid Leukemia; Chronic, Eosinophilic Leukemia, Neutrophilic Leukemia; without Mention of Having Achieved Remission; Failed Remission	Leukemias
2.10.3	Other chronic disorders	205.11	Myeloid Leukemia; Chronic, Eosinophilic Leukemia, Neutrophilic Leukemia; in Remission	Leukemias
2.10.3	Other chronic disorders	205.20	Myeloid Leukemia; Subacute; without Mention of Having Achieved Remission; Failed Remission	Leukemias
2.10.3	Other chronic disorders	205.30	Myeloid Leukemia; Myeloid Sarcoma; Chloroma; Granulocytic Sarcoma; without Mention of Having Achieved Remission; Failed Remission	Leukemias
2.10.3	Other chronic disorders	205.80	Myeloid Leukemia; Other Myeloid Leukemia; Aleukemic Leukemia: Granulocytic, Myelogenous, Myeloid; Aleukemic Myelosis; without Mention of Having Achieved Remission; Failed Remission	Leukemias
2.10.3	Other chronic disorders	205.90	Myeloid Leukemia, Unspecified; without Mention of Having Achieved Remission; Failed Remission	Leukemias
2.10.3	Other chronic disorders	206.00	Monocytic Leukemia; Acute; without Mention of Having Achieved Remission; Failed Remission	Leukemias
2.10.3	Other chronic disorders	206.80	Monocytic Leukemia, Other; Aleukemic: Monocytic Leukemia, Monocytoid Leukemia; without Mention of Having Achieved Remission; Failed Remission	Leukemias
2.10.3	Other chronic disorders	207.00	Leukemia, Other Specified; Acute Erythremia and Erythroleukemia; Acute Erythremic Myelosis; Di Guglielmo's Disease; Erythremic Myelosis; without Mention of Having Achieved Remission; Failed Remission	Leukemias
2.10.3	Other chronic disorders	207.80	Leukemia, Other Specified; Other Specified Leukemia; Lymphosarcoma Cell Leukemia; without Mention of Having Achieved Remission; Failed Remission	Leukemias
2.10.3	Other chronic disorders	208.00	Acute Leukemia of Unspecified Cell Type, without Mention of Having Achieved Remission; Failed Remission	Leukemias
2.10.3	Other chronic disorders	208.10	Leukemia, Chronic, without Mention of Having Achieved Remission; Failed Remission	Leukemias
2.10.3	Other chronic disorders	208.20	Leukemia, Subacute, without Mention of Having Achieved Remission; Failed Remission	Leukemias
2.10.3	Other chronic disorders	208.80	Leukemia, Unspecified Cell Type, Other; without Mention of Having Achieved Remission; Failed Remission	Leukemias
2.10.3	Other chronic disorders	208.81	Leukemia, Unspecified Cell Type, Other; in Remission	Leukemias
2.10.3	Other chronic disorders	208.90	Unspecified Leukemia, without Mention of Having Achieved Remission; Failed Remission	Leukemias
2.10.4	Other chronic disorders	203.00	Multiple Myeloma without Mention of Having Achieved Remission; Failed Remission	Multiple myeloma
2.11.1	Other chronic disorders	140.4	Malignant Neoplasm of Lip; Lower Lip, Inner Aspect; Buccal Aspect; Frenulum; Mucosa; Oral Aspect	Cancer of head and neck
2.11.1	Other chronic disorders	140.6	Malignant Neoplasm of Lip; Commissure of Lip; Labial Commissure	Cancer of head and neck
2.11.1	Other chronic disorders	140.9	Malignant Neoplasm of Lip; Lip, Unspecified, Vermilion Border; External; Lipstick Area	Cancer of head and neck
2.11.1	Other chronic disorders	141.0	Malignant Neoplasm of Tongue; Base of Tongue; Dorsal Surface of Base of Tongue; Fixed Part of Tongue NOS	Cancer of head and neck
2.11.1	Other chronic disorders	141.1	Malignant Neoplasm of Tongue; Dorsal Surface of Tongue; Anterior Two-thirds of Tongue, Dorsal Surface; Dorsal Tongue NOS; Midline of Tongue	Cancer of head and neck
2.11.1	Other chronic disorders	141.2	Malignant Neoplasm of Tongue; Tip and Lateral Border of Tongue	Cancer of head and neck
2.11.1	Other chronic disorders	141.3	Malignant Neoplasm of Tongue; Ventral Surface of Tongue; Anterior Two-thirds of Tongue, Ventral Surface; Frenulum Linguae	Cancer of head and neck
2.11.1	Other chronic disorders	141.4	Malignant Neoplasm of Tongue; Anterior Two-thirds of Tongue, Malignant, Part Unspecified; Mobile Part of Tongue NOS	Cancer of head and neck
2.11.1	Other chronic disorders	141.6	Neoplasm, Lingual Tonsil, Malignant	Cancer of head and neck
2.11.1	Other chronic disorders	141.8	Neoplasm, Other Sites of Tongue, Malignant	Cancer of head and neck
2.11.1	Other chronic disorders	141.9	Malignant Neoplasm of Tongue; Tongue, Unspecified; Tongue NOS	Cancer of head and neck
2.11.1	Other chronic disorders	142.0	Malignant Neoplasm, Parotid Gland	Cancer of head and neck
2.11.1	Other chronic disorders	142.1	Malignant Neoplasm, Submandibular Gland; Submaxillary Gland	Cancer of head and neck
2.11.1	Other chronic disorders	142.8	Malignant Neoplasm, Other Major Salivary Glands; Malignant Neoplasm of Contiguous or Overlapping Sites of Salivary Glands and Ducts Whose Point of Origin Cannot be Determined	Cancer of head and neck
2.11.1	Other chronic disorders	142.9	Malignant Neoplasm, Salivary Gland, Unspecified	Cancer of head and neck
2.11.1	Other chronic disorders	143.0	Malignant Neoplasm, Upper Gum	Cancer of head and neck
2.11.1	Other chronic disorders	143.1	Malignant Neoplasm, Lower Gum	Cancer of head and neck
2.11.1	Other chronic disorders	143.9	Malignant Neoplasm, Gum, Unspecified	Cancer of head and neck
2.11.1	Other chronic disorders	144.1	Malignant Neoplasm, Lateral Portion	Cancer of head and neck
2.11.1	Other chronic disorders	144.9	Malignant Neoplasm, Floor of Mouth, Part Unspecified	Cancer of head and neck
2.11.1	Other chronic disorders	145.0	Malignant Neoplasm, Cheek Mucosa; Buccal Mucosa; Cheek, Inner Aspect	Cancer of head and neck
2.11.1	Other chronic disorders	145.1	Neoplasm, Other and Unspecified Parts of Mouth, Malignant; Vestibule of mouth; Buccal sulcus (Upper) (Lower); Labial sulcus (Upper) (Lower)	Cancer of head and neck
2.11.1	Other chronic disorders	145.2	Neoplasm, Other and Unspecified Parts of Mouth, Malignant; Hard Palate	Cancer of head and neck
2.11.1	Other chronic disorders	145.3	Neoplasm, Other and Unspecified Parts of Mouth, Malignant; Soft Palate	Cancer of head and neck
2.11.1	Other chronic disorders	145.4	Neoplasm, Other and Unspecified Parts of Mouth, Malignant; Uvula	Cancer of head and neck
2.11.1	Other chronic disorders	145.5	Neoplasm, Palate, Malignant, Unspecified; Unction of Hard and Soft Palate; Roof of Mouth	Cancer of head and neck
2.11.1	Other chronic disorders	145.9	Malignant Neoplasm, Mouth; Unspecified Site, Buccal Cavity NOS, Minor Salivary Gland Unspecified Site, Oral Cavity NOS	Cancer of head and neck
2.11.1	Other chronic disorders	146.0	Neoplasm, Tonsil, Malignant, NOS, Faucial, Palatine	Cancer of head and neck
2.11.1	Other chronic disorders	146.1	Neoplasm, Tonsillar Fossa, Malignant	Cancer of head and neck
2.11.1	Other chronic disorders	146.2	Neoplasm, Tonsillar Pillars, Malignant; Faucial Pillar; Glossopalatine Fold; Palatoglossal Arch; Palatopharyngeal Arch	Cancer of head and neck
2.11.1	Other chronic disorders	146.4	Neoplasm, Anterior Aspect of Epiglottis, Malignant; Epiglottis, Free border; Glossoepiglottic Fold(s)	Cancer of head and neck
2.11.1	Other chronic disorders	146.6	Neoplasm, Lateral Wall of Oropharynx, Malignant	Cancer of head and neck
2.11.1	Other chronic disorders	146.8	Neoplasm, Other Specified Sites of Oropharynx, Malignant; Branchial Cleft	Cancer of head and neck
2.11.1	Other chronic disorders	146.9	Malignant Neoplasm, Oropharynx, Unspecified	Cancer of head and neck
2.11.1	Other chronic disorders	147.0	Malignant Neoplasm, Superior Wall; Roof of Nasopharynx	Cancer of head and neck
2.11.1	Other chronic disorders	147.1	Malignant Neoplasm, Posterior Wall; Adenoid; Pharyngeal Tonsil	Cancer of head and neck
2.11.1	Other chronic disorders	147.3	Malignant Neoplasm, Anterior Wall; Floor of Nasopharynx; Nasopharyngeal [Posterior] [Superior] Surface of Soft palate; Posterior Margin of Nasal Septum and Choanae	Cancer of head and neck
2.11.1	Other chronic disorders	147.8	Malignant Neoplasm, Other Specified Sites of Nasopharynx; Malignant Neoplasm of Contiguous or Overlapping Sites of Nasopharynx Whose Point of Origin Cannot be Determined	Cancer of head and neck
2.11.1	Other chronic disorders	147.9	Malignant Neoplasm, Nasopharynx, Unspecified	Cancer of head and neck
2.11.1	Other chronic disorders	148.1	Malignant Neoplasm, Pyriform Sinus; Pyriform Fossa	Cancer of head and neck
2.11.1	Other chronic disorders	148.8	Malignant Neoplasm, Other Specified Sites of Hypopharynx; Malignant Neoplasm of Contiguous or Overlapping Sites of Hypopharynx Whose Point of Origin Cannot Be Determined	Cancer of head and neck
2.11.1	Other chronic disorders	148.9	Malignant Neoplasm, Hypopharynx, Unspecified	Cancer of head and neck
2.11.1	Other chronic disorders	149.0	Malignant Neoplasm, Pharynx, Unspecified	Cancer of head and neck
2.11.1	Other chronic disorders	149.8	Malignant Neoplasm, Other	Cancer of head and neck
2.11.1	Other chronic disorders	149.9	Malignant Neoplasm, Ill-defined	Cancer of head and neck
2.11.1	Other chronic disorders	160.0	Nasal Cavities; Cartilage of Nose; Conchae, Nasal; Internal Nose; Septum of Nose; Vestibule of Nose	Cancer of head and neck
2.11.1	Other chronic disorders	160.2	Maxillary Sinus; Antrum (Highmore) (Maxillary)	Cancer of head and neck
2.11.1	Other chronic disorders	160.3	Ethmoidal Sinus	Cancer of head and neck
2.11.1	Other chronic disorders	160.8	Nasal Cavities, Other; Malignant Neoplasm of Contiguous or Overlapping Sites of Nasal Cavities, Middle Ear, and Accessory Sinuses whose Point of Origin Cannot be Determined	Cancer of head and neck
2.11.1	Other chronic disorders	160.9	Accessory Sinus, Unspecified	Cancer of head and neck
2.11.1	Other chronic disorders	161.0	Malignant Neoplasm of Larynx, Glottis; Intrinsic Larynx; Laryngeal Commissure (Anterior) (Posterior); True Vocal Cord; Vocal Cord NOS	Cancer of head and neck
2.11.1	Other chronic disorders	161.1	Malignant Neoplasm of Larynx, Supraglottis; Aryepiglottic Fold or Interarytenoid Fold, Laryngeal Aspect; Extrinsic Larynx; False Vocal Cords; Posterior (Laryngeal) Surface of Epiglottis; Ventricular Bands	Cancer of head and neck
2.11.1	Other chronic disorders	161.3	Malignant Neoplasm of Larynx, Laryngeal Cartilages; Cartilage: Arytenoid, Cricoid, Cuneiform, Thyroid	Cancer of head and neck
2.11.1	Other chronic disorders	161.8	Malignant Neoplasm of Larynx, Other Specified Sites of Larynx; Malignant Neoplasm of Contiguous or Overlapping Sites of Larynx whose Point of Origin Cannot be Determined	Cancer of head and neck
2.11.1	Other chronic disorders	161.9	Malignant Neoplasm of Larynx, Larynx, Unspecified	Cancer of head and neck
2.11.1	Other chronic disorders	195.0	Malignant Neoplasm of Other and Ill-defined Sites, Head, Face, and Neck; Cheek NOS, Jaw NOS, Nose NOS, Supraclavicular Region NOS	Cancer of head and neck
2.11.1	Other chronic disorders	230.0	Carcinoma in Situ of Lip, Oral Cavity, Oropharynx, Nasopharynx, Salivary Gland, Tongue	Cancer of head and neck
2.11.1	Other chronic disorders	231.0	Larynx; Arytenoid; Cricoid; Cuneiform; Thyroid; Posterior Surface; Suprahyoid Portion; Vocal Cords (False) (True)	Cancer of head and neck
2.11.2	Other chronic disorders	162.0	Malignant Neoplasm of Trachea, Bronchus, and Lung; Trachea; Cartilage of Trachea; Mucosa of Trachea	Cancer; other respiratory and intrathoracic
2.11.2	Other chronic disorders	163.1	Neoplasm, Visceral Pleura, Malignant	Cancer; other respiratory and intrathoracic
2.11.2	Other chronic disorders	163.9	Neoplasm, Pleura, Malignant, Unspecified Site	Cancer; other respiratory and intrathoracic
2.11.2	Other chronic disorders	165.0	Upper Respiratory Tract, Part Unspecified	Cancer; other respiratory and intrathoracic
2.11.2	Other chronic disorders	231.8	Other Specified Parts of Respiratory System; Accessory Sinuses; Middle Ear; Nasal Cavities; Pleura	Cancer; other respiratory and intrathoracic
2.11.2	Other chronic disorders	231.9	Respiratory System, Part Unspecified	Cancer; other respiratory and intrathoracic
2.11.3	Other chronic disorders	170.0	Malignant Neoplasm of Bone and Articular Cartilage; Bone: Ethmoid, Frontal, Malar, Nasal, Occipital, Orbital, Parietal, Sphenoid, Temporal, Zygomatic, Maxilla (Superior), Turbinate, Upper Jaw Bone, Vomer	Cancer of bone and connective tissue
2.11.3	Other chronic disorders	170.1	Malignant Neoplasm of Bone and Articular Cartilage; Mandible; Inferior Maxilla; Jaw Bone NOS; Lower Jaw Bone	Cancer of bone and connective tissue
2.11.3	Other chronic disorders	170.2	Malignant Neoplasm of Bone and Articular Cartilage; Mandible; Vertebral Column, Excluding Sacrum and Coccyx; Spinal Column; Spine: Vertebra	Cancer of bone and connective tissue
2.11.3	Other chronic disorders	170.3	Malignant Neoplasm of Bone and Articular Cartilage; Ribs, Sternum, and Clavicle; Costal Cartilage; Costovertebral Joint; Xiphoid Process	Cancer of bone and connective tissue
2.11.3	Other chronic disorders	170.4	Malignant Neoplasm of Bone and Articular Cartilage; Scapula and Long Bones of Upper Limb; Acromion; Bones NOS of Upper Limb; Humerus; Radius; Ulna	Cancer of bone and connective tissue
2.11.3	Other chronic disorders	170.6	Malignant Neoplasm of Bone and Articular Cartilage; Pelvic Bones, Sacrum, and Coccyx; Coccygeal Vertebra; Ilium; Ischium; Pubic Bone; Sacral Vertebra	Cancer of bone and connective tissue
2.11.3	Other chronic disorders	170.7	Malignant Neoplasm of Bone and Articular Cartilage; Bones NOS of Lower Limb; Femur; Fibula; Tibia	Cancer of bone and connective tissue
2.11.3	Other chronic disorders	170.8	Malignant Neoplasm of Bone and Articular Cartilage; Short Bones of Lower Limb; Astragalus [Talus]; Calcaneus; Cuboid; Cuneiform, Ankle; Metatarsal; Navicular (of Ankle); Patella; Phalanges of Foot; Tarsal	Cancer of bone and connective tissue
2.11.3	Other chronic disorders	170.9	Malignant Neoplasm of Bone and Articular Cartilage; Bone and Articular Cartilage, Site Unspecified	Cancer of bone and connective tissue
2.11.3	Other chronic disorders	171.0	Malignant Neoplasm of Connective and Other Soft Tissue; Bursa; Fascia; Fat; Ligament, except Uterine; Muscle; Peripheral, Sympathetic, and Parasympathetic Nerves and Ganglia; Synovia; Tendon (Sheath), Head, Face, and Neck; Ear; Eyelid	Cancer of bone and connective tissue
2.11.3	Other chronic disorders	171.2	Malignant Neoplasm of Connective and Other Soft Tissue; Bursa; Fascia; Fat; Ligament, except Uterine; Muscle; Peripheral, Sympathetic, and Parasympathetic Nerves and Ganglia; Synovia; Tendon (Sheath), Upper Limb, Including Shoulder; Arm; Finger; Forearm; Hand	Cancer of bone and connective tissue
2.11.3	Other chronic disorders	171.3	Malignant Neoplasm of Connective and Other Soft Tissue; Bursa; Fascia; Fat; Ligament, except Uterine; Muscle; Peripheral, Sympathetic, and Parasympathetic Nerves and Ganglia; Synovia; Tendon (Sheath), Lower Limb, Including Hip; Foot; Leg; Popliteal Space; Thigh; Toe	Cancer of bone and connective tissue
2.11.3	Other chronic disorders	171.4	Malignant Neoplasm of Connective and Other Soft Tissue; Bursa; Fascia; Fat; Ligament, except Uterine; Muscle; Peripheral, Sympathetic, and Parasympathetic Nerves and Ganglia; Synovia; Tendon (Sheath), Thorax; Axilla; Diaphragm; Great Vessels	Cancer of bone and connective tissue
2.11.3	Other chronic disorders	171.5	Malignant Neoplasm of Connective and Other Soft Tissue; Bursa; Fascia; Fat; Ligament, except Uterine; Muscle; Peripheral, Sympathetic, and Parasympathetic Nerves and Ganglia; Synovia; Tendon (Sheath), Abdomen; Abdominal Wall; Hypochondrium	Cancer of bone and connective tissue
2.11.3	Other chronic disorders	171.6	Malignant Neoplasm of Connective and Other Soft Tissue; Bursa; Fascia; Fat; Ligament, except Uterine; Muscle; Peripheral, Sympathetic, and Parasympathetic Nerves and Ganglia; Synovia; Tendon (Sheath), Pelvis; Buttock; Groin; Inguinal Region; Perineum	Cancer of bone and connective tissue
2.11.3	Other chronic disorders	171.7	Malignant Neoplasm of Connective and Other Soft Tissue; Bursa; Fascia; Fat; Ligament, except Uterine; Muscle; Peripheral, Sympathetic, and Parasympathetic Nerves and Ganglia; Synovia; Tendon (Sheath); Trunk, Unspecified; Back NOS; Flank NOS	Cancer of bone and connective tissue
2.11.3	Other chronic disorders	171.8	Other Specified Sites of Connective and Other Soft Tissue; Malignant Neoplasm of Contiguous or Overlapping Sites of Connective Tissue whose Point of Origin Cannot be Determined	Cancer of bone and connective tissue
2.11.3	Other chronic disorders	171.9	Malignant Neoplasm, Connective and Other Soft Tissue, Site Unspecified	Cancer of bone and connective tissue
2.11.4	Other chronic disorders	191.0	Malignant Neoplasm of Brain; Cerebrum, except Lobes and Ventricles; Basal Ganglia; Cerebral Cortex; Corpus Striatum; Globus Pallidus; Hypothalamus; Thalamus	Cancer of brain and nervous system
2.11.4	Other chronic disorders	191.1	Malignant Neoplasm of Brain; Frontal Lobe	Cancer of brain and nervous system
2.11.4	Other chronic disorders	191.2	Malignant Neoplasm of Brain; Temporal Lobe, Hippocampus, Uncus	Cancer of brain and nervous system
2.11.4	Other chronic disorders	191.3	Malignant Neoplasm of Brain; Parietal Lobe	Cancer of brain and nervous system
2.11.4	Other chronic disorders	191.4	Malignant Neoplasm of Brain; Occipital Lobe	Cancer of brain and nervous system
2.11.4	Other chronic disorders	191.5	Malignant Neoplasm of Brain; Ventricles, Choroid Plexus, Floor of Ventricle	Cancer of brain and nervous system
2.11.4	Other chronic disorders	191.6	Malignant Neoplasm of Brain; Cerebellum NOS, Cerebellopontine Angle	Cancer of brain and nervous system
2.11.4	Other chronic disorders	191.8	Malignant Neoplasm of Brain; Other Parts of Brain; Corpus Callosum; Tapetum	Cancer of brain and nervous system
2.11.4	Other chronic disorders	191.9	Brain, Unspecified; Cranial Fossa NOS	Cancer of brain and nervous system
2.11.4	Other chronic disorders	192.1	Neoplasm, Other and Unspecified Parts of Nervous System, Malignant, Meningioma	Cancer of brain and nervous system
2.11.4	Other chronic disorders	192.2	Neoplasm, Other and Unspecified Parts of Nervous System, Malignant, Spinal Cord; Cauda Equina	Cancer of brain and nervous system
2.11.4	Other chronic disorders	192.3	Neoplasm, Other and Unspecified Parts of Nervous System, Malignant, Spinal Meninges	Cancer of brain and nervous system
2.11.4	Other chronic disorders	192.8	Neoplasm, Other Specified Sites of Nervous System, Malignant	Cancer of brain and nervous system
2.11.4	Other chronic disorders	192.9	Neoplasm, Nervous System, Malignant, Part Unspecified	Cancer of brain and nervous system
2.11.5	Other chronic disorders	193	Cancer, Thyroid Gland	Cancer of thyroid
2.11.6	Other chronic disorders	164.0	Malignant Neoplasm of Thymus, Heart, and Mediastinum, Thymus	Cancer; other and unspecified primary
2.11.6	Other chronic disorders	164.2	Malignant Neoplasm of Thymus, Heart, and Mediastinum, Anterior Mediastinum	Cancer; other and unspecified primary
2.11.6	Other chronic disorders	164.8	Malignant Neoplasm of Thymus, Heart, and Mediastinum, Other; Malignant Neoplasm of Contiguous or Overlapping Sites of Thymus, Heart, and Mediastinum Whose Point of Origin Cannot be Determined	Cancer; other and unspecified primary
2.11.6	Other chronic disorders	164.9	Malignant Neoplasm of Thymus, Heart, and Mediastinum, Mediastinum, Part Unspecified	Cancer; other and unspecified primary
2.11.6	Other chronic disorders	176.0	Kaposi's Sarcoma, Skin	Cancer; other and unspecified primary
2.11.6	Other chronic disorders	176.1	Kaposi's Sarcoma, Soft Tissue	Cancer; other and unspecified primary
2.11.6	Other chronic disorders	176.9	Kaposi's Sarcoma, Unspecified; Viscera NOS	Cancer; other and unspecified primary
2.11.6	Other chronic disorders	190.1	Malignant Neoplasm of Eye, Orbit; Connective Tissue of Orbit; Extraocular Muscle; Retrobulbar	Cancer; other and unspecified primary
2.11.6	Other chronic disorders	190.3	Malignant Neoplasm of Eye, Conjunctiva	Cancer; other and unspecified primary
2.11.6	Other chronic disorders	190.4	Malignant Neoplasm of Eye, Cornea	Cancer; other and unspecified primary
2.11.6	Other chronic disorders	190.6	Malignant Neoplasm of Eye, Choroid	Cancer; other and unspecified primary
2.11.6	Other chronic disorders	190.9	Malignant Neoplasm of Eye, Eye, Part Unspecified	Cancer; other and unspecified primary
2.11.6	Other chronic disorders	194.0	Malignant Neoplasm of Other Endocrine Glands and Related Structures, Adrenal Gland; Adrenal Cortex; Adrenal Medulla; Suprarenal Gland	Cancer; other and unspecified primary
2.11.6	Other chronic disorders	194.1	Malignant Neoplasm of other Endocrine Glands and Related Structures, Parathyroid Gland	Cancer; other and unspecified primary
2.11.6	Other chronic disorders	194.3	Malignant Neoplasm of Other Endocrine Glands and Related Structures, Pituitary Gland and Craniopharyngeal Duct; Craniobuccal Pouch; Hypophysis; Rathke's Pouch; Sella Turcica	Cancer; other and unspecified primary
2.11.6	Other chronic disorders	194.4	Malignant Neoplasm of other Endocrine Glands and Related Structures, Pineal Gland, Malignant	Cancer; other and unspecified primary
2.11.6	Other chronic disorders	194.5	Malignant Neoplasm of other Endocrine Glands and Related Structures, Carotid Body	Cancer; other and unspecified primary
2.11.6	Other chronic disorders	194.6	Malignant Neoplasm of other Endocrine Glands and Related Structures, Aortic Body and Other Paraganglia; Coccygeal Body; Glomus Jugulare; Para-aortic Body	Cancer; other and unspecified primary
2.11.6	Other chronic disorders	194.9	Malignant Neoplasm of Other Endocrine Glands and Related Structures, Endocrine Gland, Site Unspecified	Cancer; other and unspecified primary
2.11.6	Other chronic disorders	195.1	Malignant Neoplasm of Other and Ill-defined Sites, Thorax; Axilla; Chest (Wall) NOS; Intrathoracic Nos	Cancer; other and unspecified primary
2.11.6	Other chronic disorders	195.2	Malignant Neoplasm of Other and Ill-defined Sites, Abdomen; Intra-abdominal NOS	Cancer; other and unspecified primary
2.11.6	Other chronic disorders	195.3	Malignant Neoplasm of Other and Ill-defined Sites, Pelvis; Groin; Presacral Region; Sacrococcygeal Region; Rectovaginal (Septum); Rectovesical (Septum)	Cancer; other and unspecified primary
2.11.6	Other chronic disorders	195.4	Malignant Neoplasm of Other and Ill-defined Sites, Upper Limb	Cancer; other and unspecified primary
2.11.6	Other chronic disorders	195.5	Malignant Neoplasm of Other and Ill-defined Sites, Lower Limb	Cancer; other and unspecified primary
2.11.6	Other chronic disorders	195.8	Malignant Neoplasm of Other and Ill-defined sites, Other Specified Sites	Cancer; other and unspecified primary
2.11.6	Other chronic disorders	202.30	Malignant Histiocytosis; Histiocytic Medullary Reticulosis; Reticuloendotheliosis; Reticulosis; Unspecified Site, Extranodal and Solid Organ Sites	Cancer; other and unspecified primary
2.11.6	Other chronic disorders	202.60	Malignant Mast Cell Tumors; Mastocytoma, Mastocytosis; Mast Cell Sarcoma; Systemic Tissue Mast Cell Disease; Unspecified Site, Extranodal and Solid Organ Sites	Cancer; other and unspecified primary
2.11.6	Other chronic disorders	202.63	Malignant Mast Cell Tumors; Mastocytoma, Mastocytosis; Mast Cell Sarcoma; Systemic Tissue Mast Cell Disease; Intra-abdominal Lymph Nodes	Cancer; other and unspecified primary
2.11.6	Other chronic disorders	202.67	Malignant Mast Cell Tumors; Mastocytoma, Mastocytosis; Mast Cell Sarcoma; Systemic Tissue Mast Cell Disease; Spleen	Cancer; other and unspecified primary
2.11.6	Other chronic disorders	202.68	Malignant Mast Cell Tumors; Mastocytoma, Mastocytosis; Mast Cell Sarcoma; Systemic Tissue Mast Cell Disease; Lymph Nodes of Multiple Sites	Cancer; other and unspecified primary
2.11.6	Other chronic disorders	234.0	Carcinoma in Situ of Other and Unspecified Sites, Eye	Cancer; other and unspecified primary
2.11.6	Other chronic disorders	234.8	Carcinoma in Situ of Other and Unspecified Sites, Specified Sites, Other; Endocrine Gland, Any	Cancer; other and unspecified primary
2.11.6	Other chronic disorders	234.9	Carcinoma in Situ of Other and Unspecified Sites, Site unspecified; Carcinoma in Situ NOS	Cancer; other and unspecified primary
2.12.1	Other chronic disorders	196.0	Lymph Nodes of Head, Face, and Neck; Cervical; Cervicofacial; Scalene; Supraclavicular	Secondary malignancy of lymph nodes
2.12.1	Other chronic disorders	196.1	Intrathoracic Lymph Nodes; Bronchopulmonary; Intercostal; Mediastinal; Tracheobronchial	Secondary malignancy of lymph nodes
2.12.1	Other chronic disorders	196.2	Intra-abdominal Lymph Nodes; Intestinal; Mesenteric; Retroperitoneal	Secondary malignancy of lymph nodes
2.12.1	Other chronic disorders	196.3	Lymph Nodes of Axilla and Upper Limb; Brachial; Epitrochlear; Infraclavicular; Pectoral	Secondary malignancy of lymph nodes
2.12.1	Other chronic disorders	196.5	Lymph Nodes of Inguinal Region and Lower Limb; Femoral; Groin; Popliteal; Tibial	Secondary malignancy of lymph nodes
2.12.1	Other chronic disorders	196.9	Secondary and Unspecified Malignant Neoplasm of Lymph Nodes; Site Unspecified; Lymph Nodes NOS	Secondary malignancy of lymph nodes
2.12.2	Other chronic disorders	197.0	Secondary Malignant Neoplasm of Respiratory and Digestive Systems; Lung, Bronchus	Secondary malignancy of lung
2.12.3	Other chronic disorders	197.7	Secondary Malignant Neoplasm of Respiratory and Digestive Systems; Liver, Specified as Secondary	Secondary malignancy of liver
2.12.4	Other chronic disorders	198.3	Secondary Malignant Neoplasm of other Specified Sites; Brain and Spinal Cord	Secondary malignancy of brain/spine
2.12.5	Other chronic disorders	198.5	Secondary Malignant Neoplasm of Other Specified Sites; Bone and Bone Marrow	Secondary malignancy of bone
2.12.6	Other chronic disorders	197.1	Secondary Malignant Neoplasm of Respiratory and Digestive Systems; Mediastinum	Other secondary malignancy
2.12.6	Other chronic disorders	197.4	Secondary Malignant Neoplasm of Respiratory and Digestive Systems; Small Intestine, Including Duodenum	Other secondary malignancy
2.12.6	Other chronic disorders	197.5	Secondary Malignant Neoplasm of Respiratory and Digestive Systems; Large Intestine and Rectum	Other secondary malignancy
2.12.6	Other chronic disorders	197.6	Secondary Malignant Neoplasm of Respiratory and Digestive Systems; Retroperitoneum and Peritoneum	Other secondary malignancy
2.12.6	Other chronic disorders	197.8	Secondary Malignant Neoplasm of Respiratory and Digestive Systems; Other Digestive Organs and Spleen	Other secondary malignancy
2.12.6	Other chronic disorders	198.0	Secondary Malignant Neoplasm of Other Specified Sites; Kidney	Other secondary malignancy
2.12.6	Other chronic disorders	198.2	Secondary Malignant Neoplasm of Other Specified Sites; Skin; Skin Of Breast	Other secondary malignancy
2.12.6	Other chronic disorders	198.6	Secondary Malignant Neoplasm of Other Specified Sites; Ovary	Other secondary malignancy
2.12.6	Other chronic disorders	198.81	Secondary Malignant Neoplasm of Other Specified Sites; Other Specified Sites, Breast	Other secondary malignancy
2.12.6	Other chronic disorders	198.82	Secondary Malignant Neoplasm of Other Specified Sites; Other Specified Sites, Genital Organs	Other secondary malignancy
2.12.6	Other chronic disorders	198.89	Secondary Malignant Neoplasm of Other Specified Sites; Other Specified Sites, Other	Other secondary malignancy
2.13	Other chronic disorders	199.0	Malignant Neoplasm without Specification of Site; Disseminated; Carcinomatosis Unspecified Site (Primary) (Secondary); Cancer Unspecified Site (Primary) (Secondary); Malignancy Unspecified Site (Primary) (Secondary); Multiple Cancer Unspecified Site (Primary) (Secondary)	Malignant neoplasm without specification of site
2.13	Other chronic disorders	199.1	Malignant Neoplasm without Specification of Site; Other; Cancer Unspecified Site (Primary) (Secondary); Carcinoma Unspecified Site (Primary) (Secondary); Malignancy Unspecified Site (Primary) (Secondary)	Malignant neoplasm without specification of site
2.13	Other chronic disorders	209.29	Neuroendocrine Tumors, Malignant Carcinoid Tumors of Other Sites	Malignant neoplasm without specification of site
2.13	Other chronic disorders	209.30	Neuroendocrine Tumors, Malignant Poorly Differentiated Neuroendocrine Carcinoma, Any Site; High Grade Neuroendocrine Carcinoma, Any Site; Malignant Poorly Differentiated Neuroendocrine Tumor NOS	Malignant neoplasm without specification of site
2.13	Other chronic disorders	209.79	Neuroendocrine Tumors, Secondary Neuroendocrine Tumor of Other Sites	Malignant neoplasm without specification of site
2.14	Other chronic disorders	237.5	Neoplasm of Uncertain Behavior of Endocrine Glands and Nervous System, Brain and Spinal Cord	Neoplasms of unspecified nature or uncertain behavior
2.14	Other chronic disorders	237.70	Neurofibromatosis, Unspecified	Neoplasms of unspecified nature or uncertain behavior
2.14	Other chronic disorders	237.71	Neurofibromatosis, Type I; von Recklinghausen's Disease	Neoplasms of unspecified nature or uncertain behavior
2.14	Other chronic disorders	237.9	Other and Unspecified Parts of Nervous System; Cranial Nerves	Neoplasms of unspecified nature or uncertain behavior
2.14	Other chronic disorders	239.6	Neoplasm of Unspecified Nature of Brain	Neoplasms of unspecified nature or uncertain behavior
2.16.2.4	Other chronic disorders	225.2	Benign Neoplasm of Brain and Other Parts of Nervous System; Cerebral Meninges; Meninges NOS; Meningioma, Cerebral	Benign neoplasm of cerebral meninges
2.16.2.5	Other chronic disorders	225.0	Benign Neoplasm of Brain and Other Parts of Nervous System; Brain	Other and unspecified benign neoplasms
2.16.2.5	Other chronic disorders	225.1	Benign Neoplasm of Brain and Other Parts of Nervous System; Cranial Nerves	Other and unspecified benign neoplasms
2.2.1	Other chronic disorders	150.0	Neoplasm, Cervical Esophagus, Malignant	Cancer of esophagus
2.2.1	Other chronic disorders	150.2	Neoplasm, Abdominal Esophagus, Malignant	Cancer of esophagus
2.2.1	Other chronic disorders	150.5	Neoplasm, Lower Third of Esophagus, Malignant	Cancer of esophagus
2.2.1	Other chronic disorders	150.8	Neoplasm, Other Specified Part of Esophagus, Malignant	Cancer of esophagus
2.2.1	Other chronic disorders	150.9	Malignant Neoplasm, Esophagus, Unspecified	Cancer of esophagus
2.2.1	Other chronic disorders	230.1	Carcinoma in Situ of Esophagus	Cancer of esophagus
2.2.2	Other chronic disorders	151.0	Neoplasm, Cardia, Malignant; Cardiac Orifice; Cardio-esophageal Junction	Cancer of stomach
2.2.2	Other chronic disorders	151.2	Neoplasm, Pyloric Antrum, Malignant ; Antrum of Stomach NOS	Cancer of stomach
2.2.2	Other chronic disorders	151.4	Neoplasm, Body of Stomach, Malignant	Cancer of stomach
2.2.2	Other chronic disorders	151.5	Neoplasm, Lesser Curvature, Unspecified, Malignant	Cancer of stomach
2.2.2	Other chronic disorders	151.8	Neoplasm, Other Specified Sites of Stomach, Malignant	Cancer of stomach
2.2.2	Other chronic disorders	151.9	Cancer, Stomach, Unspecified Site; Carcinoma Ventriculi, Gastric Cancer	Cancer of stomach
2.2.3	Other chronic disorders	155.0	Malignant Neoplasm of Liver and Intrahepatic Bile Ducts; Liver, Primary: Carcinoma: Liver, Specified as Primary; Hepatocellular; Liver Cell; Hepatoblastoma	Cancer of liver and intrahepatic bile duct
2.2.3	Other chronic disorders	155.1	Malignant Neoplasm of Liver and Intrahepatic Bile Ducts; Intrahepatic Bile Ducts; Canaliculi Biliferi; Interlobular: Bile Ducts, Biliary Canals; Intrahepatic: Biliary Passages, Canaliculi, Gall Duct	Cancer of liver and intrahepatic bile duct
2.2.3	Other chronic disorders	155.2	Angiosarcoma, Hepatic	Cancer of liver and intrahepatic bile duct
2.2.3	Other chronic disorders	230.8	Carcinoma in Situ of Liver and Biliary System, Ampulla of Vater, Common Bile Duct, Cystic Duct, Gallbladder, Hepatic Duct, Sphincter of Oddi	Cancer of liver and intrahepatic bile duct
2.2.4	Other chronic disorders	157.0	Neoplasm, Head of Pancreas, Malignant	Cancer of pancreas
2.2.4	Other chronic disorders	157.1	Neoplasm, Body of Pancreas, Malignant	Cancer of pancreas
2.2.4	Other chronic disorders	157.2	Neoplasm, Tail of Pancreas, Malignant	Cancer of pancreas
2.2.4	Other chronic disorders	157.3	Malignant Neoplasm of Pancreas; Pancreatic Duct; Duct Of: Santorini, Wirsung	Cancer of pancreas
2.2.4	Other chronic disorders	157.4	Malignant Neoplasm of Pancreas; Islets of Langerhans; Islets of Langerhans, Any Part of Pancreas	Cancer of pancreas
2.2.4	Other chronic disorders	157.8	Malignant Neoplasm of Pancreas; Other Specified Sites of Pancreas; Ectopic Pancreatic Tissue; Malignant Neoplasm of Contiguous or Overlapping Sites of Pancreas Whose Point of Origin Cannot be Determined	Cancer of pancreas
2.2.4	Other chronic disorders	157.9	Cancer, Pancreas, Part Unspecified	Cancer of pancreas
2.2.5	Other chronic disorders	152.0	Neoplasm, Duodenum, Malignant	Cancer of other GI organs; peritoneum
2.2.5	Other chronic disorders	152.1	Neoplasm, Jejunum, Malignant	Cancer of other GI organs; peritoneum
2.2.5	Other chronic disorders	152.2	Neoplasm, Ileum, Malignant	Cancer of other GI organs; peritoneum
2.2.5	Other chronic disorders	152.9	Neoplasm, Small Intestine, Unspecified Site, Malignant	Cancer of other GI organs; peritoneum
2.2.5	Other chronic disorders	156.0	Gallbladder	Cancer of other GI organs; peritoneum
2.2.5	Other chronic disorders	156.1	Extrahepatic Bile Ducts; Biliary Duct or Passage; Common Bile Duct; Cystic Duct; Hepatic Duct; Sphincter of Oddi	Cancer of other GI organs; peritoneum
2.2.5	Other chronic disorders	156.2	Ampulla of Vater	Cancer of other GI organs; peritoneum
2.2.5	Other chronic disorders	156.9	Biliary Tract, Part Unspecified; Malignant Neoplasm Involving both Intrahepatic and Extrahepatic Bile Ducts	Cancer of other GI organs; peritoneum
2.2.5	Other chronic disorders	158.0	Retroperitoneum; Periadrenal Tissue; Perinephric Tissue; Perirenal Tissue; Retrocecal Tissue	Cancer of other GI organs; peritoneum
2.2.5	Other chronic disorders	158.8	Specified Parts of Peritoneum; Cul-de-sac (of Douglas); Mesentery; Mesocolon; Omentum; Parietal; Pelvic; Rectouterine Pouch; Malignant Neoplasm of Contiguous or Overlapping Sites of Retroperitoneum and Peritoneum whose Point of Origin Cannot be Determined	Cancer of other GI organs; peritoneum
2.2.5	Other chronic disorders	158.9	Peritoneum, Unspecified	Cancer of other GI organs; peritoneum
2.2.5	Other chronic disorders	159.1	Spleen, Not Elsewhere Classified; Angiosarcoma of Spleen; Fibrosarcoma of Spleen	Cancer of other GI organs; peritoneum
2.2.5	Other chronic disorders	159.8	Other Sites of Digestive System and Intra-abdominal Organs;	Cancer of other GI organs; peritoneum
2.2.5	Other chronic disorders	159.9	Malignant Neoplasm of Retroperitoneum and Peritoneum, Ill-defined	Cancer of other GI organs; peritoneum
2.2.5	Other chronic disorders	209.00	Neuroendocrine Tumors, Malignant Carcinoid Tumor of the Small Intestine, Unspecified Portion	Cancer of other GI organs; peritoneum
2.2.5	Other chronic disorders	209.01	Neuroendocrine Tumors, Malignant Carcinoid Tumor of the Duodenum	Cancer of other GI organs; peritoneum
2.2.5	Other chronic disorders	209.03	Neuroendocrine Tumors, Malignant Carcinoid Tumor of the Ileum	Cancer of other GI organs; peritoneum
2.2.5	Other chronic disorders	230.9	Carcinoma in Situ of Other and Unspecified Digestive Organs; Digestive Organ NOS; Gastrointestinal Tract NOS; Pancreas; Spleen	Cancer of other GI organs; peritoneum
2.3	Other chronic disorders	162.2	Malignant Neoplasm of Trachea, Bronchus, and Lung; Trachea; Main Bronchus; Carina; Hilus of Lung	Cancer of bronchus; lung
2.3	Other chronic disorders	162.3	Neoplasm, Upper Lobe, Bronchus or Lung, Malignant	Cancer of bronchus; lung
2.3	Other chronic disorders	162.4	Neoplasm, Middle Lobe, Bronchus or Lung, Malignant	Cancer of bronchus; lung
2.3	Other chronic disorders	162.5	Neoplasm, Lower Lobe, Bronchus or Lung, Malignant	Cancer of bronchus; lung
2.3	Other chronic disorders	162.8	Neoplasm, Other Parts of Bronchus or Lung, Malignant	Cancer of bronchus; lung
2.3	Other chronic disorders	162.9	Malignant Neoplasm of Trachea, Bronchus, and Lung; Bronchus and Lung, Unspecified	Cancer of bronchus; lung
2.3	Other chronic disorders	209.21	Neuroendocrine Tumors, Malignant Carcinoid Tumor of the Bronchus and Lung	Cancer of bronchus; lung
2.3	Other chronic disorders	231.2	Carcinoma in Situ of Bronchus and Lung; Carina, Hilus of Lung	Cancer of bronchus; lung
2.4.1	Other chronic disorders	172.0	Malignant Melanoma of Lip	Melanomas of skin
2.4.1	Other chronic disorders	172.1	Malignant Melanoma of Eyelid, Including Canthus	Melanomas of skin
2.4.1	Other chronic disorders	172.2	Malignant Melanoma of Ear and External Auditory Canal; Auricle (Ear); Auricular Canal, External; External [Acoustic] Meatus; Pinna	Melanomas of skin
2.4.1	Other chronic disorders	172.3	Malignant Melanoma of Other and Unspecified Parts of Face, Cheek (External), Chin, Eyebrow, Forehead, Nose (External), Temple	Melanomas of skin
2.4.1	Other chronic disorders	172.4	Malignant Melanoma of Scalp and Neck	Melanomas of skin
2.4.1	Other chronic disorders	172.5	Malignant Melanoma of Trunk, except Scrotum; Axilla, Breast, Buttock Groin, Perianal Skin, Perineum, Umbilicus	Melanomas of skin
2.4.1	Other chronic disorders	172.6	Malignant Melanoma of Upper Limb, Including Shoulder; Arm, Finger, Forearm, Hand	Melanomas of skin
2.4.1	Other chronic disorders	172.7	Malignant Melanoma of Lower Limb, Including Hip; Ankle, Foot, Heel, Knee, Leg, Popliteal Area, Thigh, Toe	Melanomas of skin
2.4.1	Other chronic disorders	172.8	Malignant Melanoma of Other Specified Sites of Skin	Melanomas of skin
2.4.1	Other chronic disorders	172.9	Melanoma of Skin, Site Unspecified	Melanomas of skin
2.5	Other chronic disorders	174.0	Malignant Neoplasm of Female Breast; Nipple and Areola	Cancer of breast
2.5	Other chronic disorders	174.1	Malignant Neoplasm of Female Breast; Central Portion	Cancer of breast
2.5	Other chronic disorders	174.2	Malignant Neoplasm of Female Breast; Upper-inner Quadrant	Cancer of breast
2.5	Other chronic disorders	174.3	Malignant Neoplasm of Female Breast; Lower-inner Quadrant	Cancer of breast
2.5	Other chronic disorders	174.4	Malignant Neoplasm of Female Breast; Upper-outer Quadrant	Cancer of breast
2.5	Other chronic disorders	174.5	Malignant Neoplasm of Female Breast; Lower-outer Quadrant	Cancer of breast
2.5	Other chronic disorders	174.6	Malignant Neoplasm of Female Breast; Axillary Tail	Cancer of breast
2.5	Other chronic disorders	174.8	Malignant Neoplasm of Female Breast; Other Specified Sites of Female Breast, Ectopic Sites, Inner breast, Lower Breast, Midline of Breast, Outer Breast, Upper Breast	Cancer of breast
2.5	Other chronic disorders	174.9	Malignant Neoplasm of Female Breast, Unspecified	Cancer of breast
2.5	Other chronic disorders	175.0	Malignant Neoplasm of Male Breast; Nipple and Areola	Cancer of breast
2.5	Other chronic disorders	175.9	Malignant Neoplasm of Male Breast; Other and Unspecified Sites of Male Breast; Ectopic Breast Tissue, Male	Cancer of breast
2.5	Other chronic disorders	233.0	Carcinoma in Situ of the Breast	Cancer of breast
2.6.1	Other chronic disorders	179	Malignant Neoplasm of Uterus, Part Unspecified	Cancer of uterus
2.6.1	Other chronic disorders	182.0	Malignant Neoplasm of Body of Uterus; Corpus Uteri, except Isthmus; Cornu; Endometrium; Fundus; Myometrium	Cancer of uterus
2.6.1	Other chronic disorders	182.1	Malignant Neoplasm of Body of Uterus; Isthmus, Lower Uterine Segment	Cancer of uterus
2.6.1	Other chronic disorders	182.8	Malignant Neoplasm of Body of Uterus; Other Specified Sites of Body of Uterus	Cancer of uterus
2.6.1	Other chronic disorders	233.2	Carcinoma in Situ of Other and Unspecified Parts of Uterus	Cancer of uterus
2.6.2	Other chronic disorders	180.0	Malignant Neoplasm of Cervix Uteri; Endocervix; Cervical Canal NOS; Endocervical Canal; Endocervical Gland	Cancer of cervix
2.6.2	Other chronic disorders	180.1	Malignant Neoplasm of Cervix Uteri; Exocervix	Cancer of cervix
2.6.2	Other chronic disorders	180.8	Neoplasm, Other Specified Sites of Cervix, Malignant	Cancer of cervix
2.6.2	Other chronic disorders	180.9	Cancer, Cervix Uteri, Unspecified Site	Cancer of cervix
2.7.1	Other chronic disorders	183.0	Malignant Neoplasm of Ovary and Other Uterine Adnexa; Ovary	Cancer of ovary
2.7.2	Other chronic disorders	181	Malignant Neoplasm of Placenta; Choriocarinoma NOS; Chorioepithelioma NOS	Cancer of other female genital organs
2.7.2	Other chronic disorders	183.2	Malignant Neoplasm of Ovary and Other Uterine Adnexa; Fallopian tube; Oviduct; Uterine Tube	Cancer of other female genital organs
2.7.2	Other chronic disorders	183.8	Malignant Neoplasm of Ovary and Other Uterine Adnexa; Other Specified Sites of Uterine Adnexa; Tubo-ovarian; Utero-ovarian	Cancer of other female genital organs
2.7.2	Other chronic disorders	183.9	Malignant Neoplasm of Ovary and Other Uterine Adnexa; Uterine Adnexa, Unspecified	Cancer of other female genital organs
2.7.2	Other chronic disorders	184.0	Malignant Neoplasm of Other and Unspecified Female Genital Organs, Vagina; Gartner's Duct; Vaginal Vault	Cancer of other female genital organs
2.7.2	Other chronic disorders	184.4	Malignant Neoplasm of Other and Unspecified Female Genital Organs, Vulva, Unspecified; External Female Genitalia NOS; Pudendum	Cancer of other female genital organs
2.7.2	Other chronic disorders	184.8	Malignant Neoplasm of Other and Unspecified Female Genital Organs, Other Specified Sites of Female Genital Organs; Malignant Neoplasm of Contiguous or Overlapping Sites of Female Genital Organs whose Point of Origin Cannot be Determined	Cancer of other female genital organs
2.7.2	Other chronic disorders	184.9	Malignant Neoplasm of Other and Unspecified Female Genital Organs; Female Genital Organ, Site Unspecified; Female Genitourinary Tract NOS	Cancer of other female genital organs
2.7.2	Other chronic disorders	233.30	Carcinoma in Situ; Other and Unspecified Female Genital Organs; Unspecified Female Genital Organ	Cancer of other female genital organs
2.7.2	Other chronic disorders	233.31	Carcinoma in Situ; Other and Unspecified Female Genital Organs; Vagina; Severe Dysplasia of Vagina, Vaginal Intraepithelial Neoplasia [VAIN III]	Cancer of other female genital organs
2.7.2	Other chronic disorders	233.32	Carcinoma in Situ; Other and Unspecified Female Genital Organs; Vulva; Severe Dysplasia of Vulva, Vulvar Intraepithelial Neoplasia [VIN III]	Cancer of other female genital organs
2.7.2	Other chronic disorders	233.39	Carcinoma in Situ; Other and Unspecified Female Genital Organs; Other Female Genital Organ	Cancer of other female genital organs
2.8.1	Other chronic disorders	185	Malignant Neoplasm of Prostate	Cancer of prostate
2.8.1	Other chronic disorders	233.4	Carcinoma in Situ of Prostate	Cancer of prostate
2.8.2	Other chronic disorders	186.0	Malignant Neoplasm of Testis; Undescended Testis, Malignant; Ectopic Testis; Retained Testis	Cancer of testis
2.8.2	Other chronic disorders	186.9	Malignant Neoplasm of Testis; Other and Unspecified Testis; Testis: NOS, Descended, Scrotal	Cancer of testis
2.8.3	Other chronic disorders	187.2	Malignant Neoplasm of Penis and Other Male Genital Organs, Glans Penis	Cancer of other male genital organs
2.8.3	Other chronic disorders	187.4	Malignant Neoplasm of Penis and Other Male Genital Organs, Penis, Part Unspecified; Skin of Penis NOS	Cancer of other male genital organs
2.8.3	Other chronic disorders	187.5	Malignant Neoplasm of Penis and Other Male Genital Organs, Epididymis	Cancer of other male genital organs
2.8.3	Other chronic disorders	187.7	Malignant Neoplasm of Penis and Other Male Genital Organs, Scrotum; Skin of Scrotum	Cancer of other male genital organs
2.8.3	Other chronic disorders	233.6	Carcinoma in Situ of Other and Unspecified Male Genital Organs	Cancer of other male genital organs
2.9.1	Other chronic disorders	188.0	Neoplasm, Trigone of Urinary Bladder, Malignant	Cancer of bladder
2.9.1	Other chronic disorders	188.1	Neoplasm, Dome of Urinary Bladder, Malignant	Cancer of bladder
2.9.1	Other chronic disorders	188.2	Neoplasm, Lateral Wall of Urinary Bladder, Malignant	Cancer of bladder
2.9.1	Other chronic disorders	188.3	Neoplasm, Anterior Wall of Urinary Bladder, Malignant	Cancer of bladder
2.9.1	Other chronic disorders	188.4	Neoplasm, Posterior Wall of Urinary Bladder, Malignant	Cancer of bladder
2.9.1	Other chronic disorders	188.5	Malignant Neoplasm of Bladder; Bladder Neck, Internal Urethral Orifice	Cancer of bladder
2.9.1	Other chronic disorders	188.8	Neoplasm, Other Specified Sites of Bladder, Malignant	Cancer of bladder
2.9.1	Other chronic disorders	188.9	Malignant Neoplasm of Bladder, Part Unspecified; Bladder Wall NOS	Cancer of bladder
2.9.1	Other chronic disorders	233.7	Carcinoma in Situ of Bladder	Cancer of bladder
2.9.2	Other chronic disorders	189.0	Malignant Neoplasm of Kidney and Other and Unspecified Urinary Organs; Kidney, except Pelvis; Kidney NOS; Kidney Parenchyma	Cancer of kidney and renal pelvis
2.9.2	Other chronic disorders	189.1	Malignant Neoplasm of Kidney and Other and Unspecified Urinary Organs; Renal Pelvis; Renal Calyces; Ureteropelvic Junction	Cancer of kidney and renal pelvis
2.9.3	Other chronic disorders	189.2	Malignant Neoplasm of Kidney and Other and Unspecified Urinary Organs; Ureter	Cancer of other urinary organs
2.9.3	Other chronic disorders	189.3	Malignant Neoplasm of Kidney and Other and Unspecified Urinary Organs; Urethra	Cancer of other urinary organs
2.9.3	Other chronic disorders	189.4	Malignant Neoplasm of Kidney and Other and Unspecified Urinary Organs; Paraurethral Glands	Cancer of other urinary organs
2.9.3	Other chronic disorders	189.8	Malignant Neoplasm of Kidney and Other and Unspecified Urinary Organs; Other Specified Sites of Urinary Organs	Cancer of other urinary organs
2.9.3	Other chronic disorders	189.9	Malignant Neoplasm of Kidney and Other and Unspecified Urinary Organs Urinary Organ, Site Unspecified; Urinary System NOS	Cancer of other urinary organs
3.1.1	Other chronic disorders	242.00	Thyrotoxicosis with or without Goiter; Toxic Diffuse Goiter; Basedow's Disease; Exophthalmic or Toxic Goiter NOS; Graves' Disease; Primary Thyroid Hyperplasia; without Mention of Thyrotoxic Crisis or Storm	Thyrotoxicosis with or without goiter
3.1.1	Other chronic disorders	242.01	Thyrotoxicosis with or without Goiter; Toxic Diffuse Goiter; Basedow's Disease; Exophthalmic or Toxic Goiter NOS; Graves' Disease; Primary Thyroid Hyperplasia; with Mention of Thyrotoxic Crisis or Storm	Thyrotoxicosis with or without goiter
3.1.1	Other chronic disorders	242.10	Thyrotoxicosis with or without Goiter; Toxic Uninodular Goiter; Thyroid Nodule, Toxic or with Hyperthyroidism; Uninodular Goiter, Toxic or with Hyperthyroidism; without Mention of Thyrotoxic Crisis or Storm	Thyrotoxicosis with or without goiter
3.1.1	Other chronic disorders	242.11	Thyrotoxicosis with or without Goiter; Toxic Uninodular Goiter; Thyroid Nodule, Toxic or with Hyperthyroidism; Uninodular Goiter, Toxic or with Hyperthyroidism; with Mention of Thyrotoxic Crisis or Storm	Thyrotoxicosis with or without goiter
3.1.1	Other chronic disorders	242.20	Thyrotoxicosis with or without Goiter; Toxic Multinodular Goiter; Secondary Thyroid Hyperplasia; without Mention of Thyrotoxic Crisis or Storm	Thyrotoxicosis with or without goiter
3.1.1	Other chronic disorders	242.21	Thyrotoxicosis with or without Goiter; Toxic Multinodular Goiter; Secondary Thyroid Hyperplasia; with Mention of Thyrotoxic Crisis or Storm	Thyrotoxicosis with or without goiter
3.1.1	Other chronic disorders	242.30	Thyrotoxicosis with or without Goiter; Toxic Nodular Goiter, Unspecified; Adenomatous Goiter, Toxic or with Hyperthyroidism; Nodular Goiter, Toxic or with Hyperthyroidism; Struma Nodosa, Toxic or with Hyperthyroidism; without Mention of Thyrotoxic Crisis or Storm	Thyrotoxicosis with or without goiter
3.1.1	Other chronic disorders	242.40	Thyrotoxicosis with or without Goiter; Thyrotoxicosis from Ectopic Thyroid Nodule; without Mention of Thyrotoxic Crisis or Storm	Thyrotoxicosis with or without goiter
3.1.1	Other chronic disorders	242.41	Thyrotoxicosis with or without Goiter; Thyrotoxicosis from Ectopic Thyroid Nodule; with Mention of Thyrotoxic Crisis or Storm	Thyrotoxicosis with or without goiter
3.1.1	Other chronic disorders	242.80	Thyrotoxicosis with or without Goiter; Thyrotoxicosis of Other Specified Origin; Overproduction of Thyroid-stimulating Hormone [TSH] Thyrotoxicosis, Factitia from Ingestion of Excessive Thyroid Material; without Mention of Thyrotoxic Crisis or Storm	Thyrotoxicosis with or without goiter
3.1.1	Other chronic disorders	242.90	Thyrotoxicosis without Mention of Goiter or Other Cause; Hyperthyroidism NOS; Thyrotoxicosis NOS; without Mention of Thyrotoxic Crisis or Storm	Thyrotoxicosis with or without goiter
3.1.1	Other chronic disorders	242.91	Thyrotoxicosis without Mention of Goiter or Other Cause; Hyperthyroidism NOS; Thyrotoxicosis NOS; with Mention of Thyrotoxic Crisis or Storm	Thyrotoxicosis with or without goiter
3.1.2	Other chronic disorders	240.0	Goiter, Specified as Simple	Other thyroid disorders
3.1.2	Other chronic disorders	240.9	Goiter, Unspecified; Enlargement of Thyroid; Goiter or Struma: NOS, Diffuse Colloid, Endemic, Hyperplastic, Nontoxic (Diffuse), Parenchymatous, Sporadic	Other thyroid disorders
3.1.2	Other chronic disorders	241.0	Nontoxic Uninodular Goiter; Thyroid Nodule; Uninodular Goiter (Nontoxic)	Other thyroid disorders
3.1.2	Other chronic disorders	241.1	Nontoxic Multinodular Goiter	Other thyroid disorders
3.1.2	Other chronic disorders	241.9	Nontoxic Nodular Goiter, Unspecified; Adenomatous Goiter; Nodular Goiter (Nontoxic) NOS; Struma Nodosa (Simplex)	Other thyroid disorders
3.1.2	Other chronic disorders	243	Congenital Hypothyroidism; Congenital Thyroid Insufficiency; Cretinism (Athyrotic) (Endemic)	Other thyroid disorders
3.1.2	Other chronic disorders	244.0	Acquired Hypothyroidism; Postsurgical Hypothyroidism	Other thyroid disorders
3.1.2	Other chronic disorders	244.1	Acquired Hypothyroidism; Other Postablative Hypothyroidism; Hypothyroidism following Therapy, Such as Irradiation	Other thyroid disorders
3.1.2	Other chronic disorders	244.2	Acquired Hypothyroidism; Iodine Hypothyroidism; Hypothyroidism Resulting from Administration or Ingestion of Iodide	Other thyroid disorders
3.1.2	Other chronic disorders	244.3	Acquired Hypothyroidism; Other Iatrogenic Hypothyroidism; Hypothyroidism Resulting from: P-aminosalicylic Acid [PAS], Phenylbutazone, Resorcinol, Iatrogenic Hypothyroidism NOS	Other thyroid disorders
3.1.2	Other chronic disorders	244.8	Acquired Hypothyroidism; Other Specified Acquired Hypothyroidism; Secondary Hypothyroidism NEC	Other thyroid disorders
3.1.2	Other chronic disorders	244.9	Acquired Hypothyroidism; Unspecified Hypothyroidism; Hypothyroidism, Primary or NOS; Myxedema, Primary or NOS	Other thyroid disorders
3.1.2	Other chronic disorders	245.0	Thyroiditis, Acute; Abscess of Thyroid; Thyroiditis: Nonsuppurative, Acute, Pyogenic, Suppurative	Other thyroid disorders
3.1.2	Other chronic disorders	245.1	Thyroiditis, Subacute; Thyroiditis, de Quervain's, Giant Cell, Granulomatous, Viral	Other thyroid disorders
3.1.2	Other chronic disorders	245.2	Hashimoto's Thyroiditis; Chronic Lymphocytic Thyroiditis; Chronic Lymphocytic Thyroiditis; Hashimoto's Disease; Struma Lymphomatosa; Thyroiditis, Autoimmune, Lymphocytic (Chronic)	Other thyroid disorders
3.1.2	Other chronic disorders	245.4	Iatrogenic Thyroiditis	Other thyroid disorders
3.1.2	Other chronic disorders	245.8	Chronic Thyroiditis, Other and Unspecified; Chronic Thyroiditis NOS, Nonspecific	Other thyroid disorders
3.1.2	Other chronic disorders	245.9	Thyroiditis, Unspecified; Thyroiditis NOS	Other thyroid disorders
3.1.2	Other chronic disorders	246.1	Disorders of Thyroid, Other; Dyshormonogenic Goiter; Congenital Goiter; Goiter Due to Enzyme Defect in Synthesis of Thyroid Hormone; Goitrous Cretinism	Other thyroid disorders
3.10	Other chronic disorders	279.00	Hypogammaglobulinemia, Unspecified; Agammaglobulinemia NOS	Immunity disorders
3.10	Other chronic disorders	279.01	Selective IgA Immunodeficiency	Immunity disorders
3.10	Other chronic disorders	279.03	Selective Immunoglobulin Deficiencies, Other; Selective Deficiency of IgG	Immunity disorders
3.10	Other chronic disorders	279.06	Common Variable Immunodeficiency; Dysgammaglobulinemia (Acquired) (Congenital) (Primary); Acquired Primary; Congenital Non-Sex-Linked; Sporadic	Immunity disorders
3.10	Other chronic disorders	279.3	Immunity Deficiency, Unspecified	Immunity disorders
3.10	Other chronic disorders	279.41	Autoimmune lymphoproliferative syndrome	Immunity disorders
3.10	Other chronic disorders	279.49	Autoimmune disease, not elsewhere classified	Immunity disorders
3.10	Other chronic disorders	279.8	Disorders Involving the Immune Mechanism, Other Specified; Single Complement [C1-C9] Deficiency or Dysfunction	Immunity disorders
3.10	Other chronic disorders	279.9	Disorder of Immune Mechanism, Unspecified	Immunity disorders
3.11.1	Other chronic disorders	275.03	Other Hemochromatosis; Hemochromatosis NOS	Disorders of mineral metabolism
3.11.1	Other chronic disorders	275.1	Disorder of Copper Metabolism; Hepatolenticular Degeneration; Wilson's Disease	Disorders of mineral metabolism
3.11.1	Other chronic disorders	275.2	Disorders of Magnesium Metabolism; Hypermagnesemia; Hypomagnesemia	Disorders of mineral metabolism
3.11.1	Other chronic disorders	275.3	Disorders of Phosphorus Metabolism; Familial Hypophosphatemia; Hypophosphatasia; Osteomalacia; Rickets	Disorders of mineral metabolism
3.11.1	Other chronic disorders	275.40	Disorder of Calcium Metabolism, Unspecified	Disorders of mineral metabolism
3.11.1	Other chronic disorders	275.41	Hypocalcemia	Disorders of mineral metabolism
3.11.1	Other chronic disorders	275.42	Hypercalcemia	Disorders of mineral metabolism
3.11.1	Other chronic disorders	275.49	Disorders of Calcium Metabolism, Other; Nephrocalcinosis; Pseudohypoparathyroidism; Pseudopseudohypoparathyroidism	Disorders of mineral metabolism
3.11.1	Other chronic disorders	275.8	Disorders of Mineral Metabolism, Other Specified	Disorders of mineral metabolism
3.11.2	Other chronic disorders	278.00	Obesity, Unspecified	Obesity
3.11.2	Other chronic disorders	278.01	Obesity, Morbid	Obesity
3.11.3	Other chronic disorders	270.0	Disturbances of Amino-acid Transport; Cystinosis; Cystinuria; Fanconi (-de Toni) (-Debr�) Syndrome; Glycinuria (Renal); Hartnup Disease	Other and unspecified metabolic; nutritional; and endocrine disorders
3.11.3	Other chronic disorders	270.2	Disturbances of Aromatic Amino-acid Metabolism; Albinism; Alkaptonuria; Alkaptonuric Ochronosis; Disturbances of Metabolism of Tyrosine and Tryptophan; Homogentisic Acid Defects; Hydroxykynureninuria; Hypertyrosinemia; Indicanuria; Kynureninase Defects; Oasthouse Urine Disease; Ochronosis; Tyrosinosis; Tyrosinuria; Waardenburg Syndrome	Other and unspecified metabolic; nutritional; and endocrine disorders
3.11.3	Other chronic disorders	270.4	Disturbances of Sulphur-bearing Amino-acid Metabolism; Cystathioninemia; Cystathioninuria; Disturbances of Metabolism of Methionine, Homocystine, and Cystathionine; Homocystinuria; Hypermethioninemia; Methioninemia	Other and unspecified metabolic; nutritional; and endocrine disorders
3.11.3	Other chronic disorders	270.7	Disturbances of Straight-chain Amino-acid Metabolism, Other; Glucoglycinuria; Glycinemia (with Methylmalonic Acidemia); Hyperglycinemia; Hyperlysinemia; Pipecolic Acidemia; Saccharopinuria; Other Disturbances of Metabolism of Glycine, Threonine, Serine, Glutamine, and Lysine	Other and unspecified metabolic; nutritional; and endocrine disorders
3.11.3	Other chronic disorders	270.8	Disorders of Amino-acid Metabolism, Other Specified; Alaninemia; Ethanolaminuria; Glycoprolinuria; Hydroxyprolinemia; Hyperprolinemia; Iminoacidopathy; Prolinemia; Prolinuria; Sarcosinemia	Other and unspecified metabolic; nutritional; and endocrine disorders
3.11.3	Other chronic disorders	270.9	Disorder of Amino-acid Metabolism, Unspecified	Other and unspecified metabolic; nutritional; and endocrine disorders
3.11.3	Other chronic disorders	271.1	Galactosemia; Galactose-1-Phosphate Uridyl Transferase Deficiency; Galactosuria	Other and unspecified metabolic; nutritional; and endocrine disorders
3.11.3	Other chronic disorders	271.2	Hereditary Fructose Intolerance; Essential Benign Fructosuria; Fructosemia	Other and unspecified metabolic; nutritional; and endocrine disorders
3.11.3	Other chronic disorders	271.3	Intestinal Disaccharidase Deficiencies and Disaccharide Malabsorption; Glucose-galactose; Lactose; Sucrose-isomaltose	Other and unspecified metabolic; nutritional; and endocrine disorders
3.11.3	Other chronic disorders	272.6	Lipodystrophy; Barraquer-Simons disease; Progressive lipodystrophy	Other and unspecified metabolic; nutritional; and endocrine disorders
3.11.3	Other chronic disorders	272.7	Lipidoses; Chemically induced lipidosis; Disease: Anderson's, Fabry's, Gaucher's, I Cell [Mucolipidosis I], Lipoid Storage NOS, Niemann-Pick, Pseudo-Hurler's or Mucolipidosis III, Triglyceride Storage, Type I or II, Wolman's or Triglyceride Storage, Type III; Mucolipidosis II; Primary Familial Xanthomatosis	Other and unspecified metabolic; nutritional; and endocrine disorders
3.11.3	Other chronic disorders	272.8	Disorders of Lipoid Metabolism, Other; Hoffa's Disease or Liposynovitis Prepatellaris; Launois-Bensaude's Lipomatosis; Lipoid Dermatoarthritis	Other and unspecified metabolic; nutritional; and endocrine disorders
3.11.3	Other chronic disorders	272.9	Lipoid Metabolism Disorders, Unspecified	Other and unspecified metabolic; nutritional; and endocrine disorders
3.11.3	Other chronic disorders	273.0	Polyclonal Hypergammaglobulinemia; Benign Primary; Waldenstr�m's	Other and unspecified metabolic; nutritional; and endocrine disorders
3.11.3	Other chronic disorders	273.1	Monoclonal Paraproteinemia; Benign Monoclonal Hypergammaglobulinemia [BMH]; Associated with Lymphoplasmacytic Dyscrasias; Benign (Familial); Secondary to Malignant or Inflammatory Disease	Other and unspecified metabolic; nutritional; and endocrine disorders
3.11.3	Other chronic disorders	273.2	Paraproteinemias, Other; Purpura; Vasculitis; Mixed Cryoglobulinemia	Other and unspecified metabolic; nutritional; and endocrine disorders
3.11.3	Other chronic disorders	273.3	Macroglobulinemia; Macroglobulinemia (Idiopathic) (Primary); Waldenstr�m's Macroglobulinemia	Other and unspecified metabolic; nutritional; and endocrine disorders
3.11.3	Other chronic disorders	273.4	Disorders of Plasma Protein Metabolism, Alpha-1-Antitrypsin Deficiency; AAT Deficiency	Other and unspecified metabolic; nutritional; and endocrine disorders
3.11.3	Other chronic disorders	273.8	Disorders of Plasma Protein Metabolism, Other; Abnormality of Transport Protein; Bisalbuminemia	Other and unspecified metabolic; nutritional; and endocrine disorders
3.11.3	Other chronic disorders	277.1	Porphyria	Other and unspecified metabolic; nutritional; and endocrine disorders
3.11.3	Other chronic disorders	277.2	Purine and Pyrimidine Metabolism, Other Disorders of	Other and unspecified metabolic; nutritional; and endocrine disorders
3.11.3	Other chronic disorders	277.30	Amyloidosis, Unspecified, NOS	Other and unspecified metabolic; nutritional; and endocrine disorders
3.11.3	Other chronic disorders	277.31	Familial Mediterranean Fever; Benign Paroxysmal Peritonitis; Hereditary Amyloid Nephropathy; Periodic Familial Polyserositis; Recurrent Polyserositis	Other and unspecified metabolic; nutritional; and endocrine disorders
3.11.3	Other chronic disorders	277.4	Disorders of Bilirubin Excretion; Congenital; Constitutional; Crigler-Najjar; Dubin-Johnson; Gilbert's; Rotor's	Other and unspecified metabolic; nutritional; and endocrine disorders
3.11.3	Other chronic disorders	277.6	Deficiencies of Circulating Enzymes, Other; Hereditary Angioedema	Other and unspecified metabolic; nutritional; and endocrine disorders
3.11.3	Other chronic disorders	277.7	Dysmetabolic Syndrome X	Other and unspecified metabolic; nutritional; and endocrine disorders
3.11.3	Other chronic disorders	277.89	Disorders of Metabolism, Other Specified; Hand-Sch�ller-Christian Disease; Histiocytosis (Acute) (Chronic); Histiocytosis X (Chronic)	Other and unspecified metabolic; nutritional; and endocrine disorders
3.11.3	Other chronic disorders	277.9	Disorder of Metabolism, Unspecified; Enzymopathy NOS	Other and unspecified metabolic; nutritional; and endocrine disorders
3.11.3	Other chronic disorders	278.1	Localized Adiposity; Fat Pad	Other and unspecified metabolic; nutritional; and endocrine disorders
3.11.3	Other chronic disorders	278.2	Hypervitaminosis A	Other and unspecified metabolic; nutritional; and endocrine disorders
3.11.3	Other chronic disorders	278.4	Hypervitaminosis D	Other and unspecified metabolic; nutritional; and endocrine disorders
3.11.3	Other chronic disorders	278.8	Hyperalimentation (Hypervitaminosis), Other	Other and unspecified metabolic; nutritional; and endocrine disorders
3.2	Other chronic disorders	249.00	Secondary diabetes mellitus without mention of complication, not stated as uncontrolled, or unspecified	Diabetes mellitus without complication
3.2	Other chronic disorders	250.00	Diabetes Mellitus Type II	Diabetes mellitus without complication
3.2	Other chronic disorders	250.01	Diabetes Mellitus Type I	Diabetes mellitus without complication
3.3.1	Other chronic disorders	249.01	Secondary diabetes mellitus without mention of complication, uncontrolled	Diabetes with ketoacidosis or uncontrolled diabetes
3.3.1	Other chronic disorders	249.10	Secondary diabetes mellitus with ketoacidosis, not stated as uncontrolled, or unspecified	Diabetes with ketoacidosis or uncontrolled diabetes
3.3.1	Other chronic disorders	249.11	Secondary diabetes mellitus with ketoacidosis, uncontrolled	Diabetes with ketoacidosis or uncontrolled diabetes
3.3.1	Other chronic disorders	250.02	Diabetes Mellitus without Mention of Complication; Type II or Unspecified Type, Uncontrolled	Diabetes with ketoacidosis or uncontrolled diabetes
3.3.1	Other chronic disorders	250.03	Diabetes Mellitus without Mention of Complication; Type I [Juvenile Type], Uncontrolled	Diabetes with ketoacidosis or uncontrolled diabetes
3.3.1	Other chronic disorders	250.10	Diabetes with Ketoacidosis; Diabetic: Acidosis without Mention of Coma, Ketosis without Mention of Coma; Type II or Unspecified Type, not Stated as Uncontrolled	Diabetes with ketoacidosis or uncontrolled diabetes
3.3.1	Other chronic disorders	250.11	Diabetes with Ketoacidosis; Diabetic: Acidosis without Mention of Coma, Ketosis without Mention of Coma; Type I [Juvenile Type], not Stated as Uncontrolled	Diabetes with ketoacidosis or uncontrolled diabetes
3.3.1	Other chronic disorders	250.12	Diabetes with Ketoacidosis; Diabetic: Acidosis without Mention of Coma, Ketosis without Mention of Coma; Type II or Unspecified Type, Uncontrolled	Diabetes with ketoacidosis or uncontrolled diabetes
3.3.1	Other chronic disorders	250.13	Diabetes with Ketoacidosis; Diabetic: Acidosis without Mention of Coma, Ketosis without Mention of Coma; Type I [Juvenile Type], Uncontrolled	Diabetes with ketoacidosis or uncontrolled diabetes
3.3.2	Other chronic disorders	249.41	Secondary diabetes mellitus with renal manifestations, uncontrolled	Diabetes with renal manifestations
3.3.2	Other chronic disorders	250.40	Diabetes with Renal Manifestations; Type II or Unspecified Type, not Stated as Uncontrolled	Diabetes with renal manifestations
3.3.2	Other chronic disorders	250.41	Diabetes with Renal Manifestations; Type I [Juvenile Type], not Stated as Uncontrolled	Diabetes with renal manifestations
3.3.2	Other chronic disorders	250.42	Diabetes with Renal Manifestations; Type II or Unspecified Type, Uncontrolled	Diabetes with renal manifestations
3.3.2	Other chronic disorders	250.43	Diabetes with Renal Manifestations; Type I [Juvenile Type], Uncontrolled	Diabetes with renal manifestations
3.3.3	Other chronic disorders	250.50	Diabetes with Ophthalmic Manifestations; Type II or Unspecified Type, not Stated as Uncontrolled	Diabetes with ophthalmic manifestations
3.3.3	Other chronic disorders	250.51	Diabetes with Ophthalmic Manifestations; Type I [Juvenile Type], not Stated as Uncontrolled	Diabetes with ophthalmic manifestations
3.3.3	Other chronic disorders	250.52	Diabetes with Ophthalmic Manifestations; Type II or Unspecified Type, Uncontrolled	Diabetes with ophthalmic manifestations
3.3.3	Other chronic disorders	250.53	Diabetes with Ophthalmic Manifestations; Type I [Juvenile Type], Uncontrolled	Diabetes with ophthalmic manifestations
3.3.4	Other chronic disorders	250.60	Diabetes with Neurological Manifestations; Type II or Unspecified Type, not Stated as Uncontrolled	Diabetes with neurological manifestations
3.3.4	Other chronic disorders	250.61	Diabetes with Neurological Manifestations; Type I [Juvenile Type], not Stated as Uncontrolled	Diabetes with neurological manifestations
3.3.4	Other chronic disorders	250.62	Diabetes with Neurological Manifestations; Type II or Unspecified Type, Uncontrolled	Diabetes with neurological manifestations
3.3.4	Other chronic disorders	250.63	Diabetes with Neurological Manifestations; Type I [Juvenile Type], Uncontrolled	Diabetes with neurological manifestations
3.3.5	Other chronic disorders	249.70	Secondary diabetes mellitus with peripheral circulatory disorders, not stated as uncontrolled, or unspecified	Diabetes with circulatory manifestations
3.3.5	Other chronic disorders	250.70	Diabetes with Peripheral Circulatory Disorders; Type II or Unspecified Type, Not Stated as Uncontrolled	Diabetes with circulatory manifestations
3.3.5	Other chronic disorders	250.71	Diabetes with Peripheral Circulatory Disorders; Type I [Juvenile Type], Not Stated as Uncontrolled	Diabetes with circulatory manifestations
3.3.5	Other chronic disorders	250.73	Diabetes with Peripheral Circulatory Disorders; Type I [Juvenile Type], Uncontrolled	Diabetes with circulatory manifestations
3.3.6	Other chronic disorders	250.90	Diabetes with Unspecified Complications; Type II or Unspecified Type, not Stated as Uncontrolled	Diabetes with unspecified complications
3.3.6	Other chronic disorders	250.91	Diabetes with Unspecified Complications; Type I [Juvenile Type], not Stated as Uncontrolled	Diabetes with unspecified complications
3.3.7	Other chronic disorders	249.21	Secondary diabetes mellitus with hyperosmolarity, uncontrolled	Diabetes with other manifestations
3.3.7	Other chronic disorders	250.20	Diabetes with Hyperosmolarity; Hyperosmolar (Nonketotic) Coma; Type II or Unspecified Type, Not Stated as Uncontrolled	Diabetes with other manifestations
3.3.7	Other chronic disorders	250.21	Diabetes with Hyperosmolarity; Hyperosmolar (Nonketotic) Coma; Type I [Juvenile Type], Not Stated as Uncontrolled	Diabetes with other manifestations
3.3.7	Other chronic disorders	250.22	Diabetes with Hyperosmolarity; Hyperosmolar (Nonketotic) Coma; Type II or Unspecified Type, Uncontrolled	Diabetes with other manifestations
3.3.7	Other chronic disorders	250.30	Diabetes with Other Coma; Diabetic Coma (with Ketoacidosis), Diabetic Hypoglycemic Coma, Insulin Coma NOS; Type II or Unspecified Type, not Stated as Uncontrolled	Diabetes with other manifestations
3.3.7	Other chronic disorders	250.33	Diabetes with Other Coma; Diabetic Coma (with Ketoacidosis), Diabetic Hypoglycemic Coma, Insulin Coma NOS; Type I [Juvenile Type], Uncontrolled	Diabetes with other manifestations
3.3.7	Other chronic disorders	250.80	Type II (Non-insulin Dependent Type) or Unspecified Type Diabetes Mellitus with Other Specified Manifestations, Not Stated as Uncontrolled	Diabetes with other manifestations
3.3.7	Other chronic disorders	250.81	Type I (Insulin Dependent Type) Diabetes Mellitus with Other Specified Manifestations, Not Stated as Uncontrolled	Diabetes with other manifestations
3.3.7	Other chronic disorders	250.82	Type II (Non-insulin Dependent Type) or Unspecified Type Diabetes Mellitus with Other Specified Manifestations, Uncontrolled	Diabetes with other manifestations
3.3.7	Other chronic disorders	250.83	Type I (Insulin Dependent Type) Diabetes Mellitus with Other Specified Manifestations, Uncontrolled	Diabetes with other manifestations
3.3.7	Other chronic disorders	250.92	Diabetes with Unspecified Complications; Type II or Unspecified Type, Uncontrolled	Diabetes with other manifestations
3.3.7	Other chronic disorders	250.93	Diabetes with Unspecified Complications; Type I [Juvenile Type], Uncontrolled	Diabetes with other manifestations
3.4	Other chronic disorders	251.1	Hypoglycemia, Other Specified; Hyperinsulinism NOS, Ectopic, Functional; Hyperplasia of Pancreatic Islet Beta Cells NOS	Other endocrine disorders
3.4	Other chronic disorders	251.2	Hypoglycemia, Unspecified; Hypoglycemia NOS; Reactive; Spontaneous	Other endocrine disorders
3.4	Other chronic disorders	251.3	Postsurgical Hypoinsulinemia; Hypoinsulinemia following Complete or Partial Pancreatectomy; Postpancreatectomy Hyperglycemia	Other endocrine disorders
3.4	Other chronic disorders	251.5	Abnormality of Secretion of Gastrin; Hyperplasia of Pancreatic Alpha Cells with Gastrin Excess; Zollinger-Ellison Syndrome	Other endocrine disorders
3.4	Other chronic disorders	251.9	Disorder of Pancreatic Internal Secretion, Unspecified; Islet Cell Hyperplasia NOS	Other endocrine disorders
3.4	Other chronic disorders	252.00	Disorders of Parathyroid Gland; Hyperparathyroidism, Unspecified	Other endocrine disorders
3.4	Other chronic disorders	252.01	Primary Hyperparathyroidism; Hyperplasia of Parathyroid	Other endocrine disorders
3.4	Other chronic disorders	252.02	Disorders of Parathyroid Gland; Secondary Hyperparathyroidism, Non-renal	Other endocrine disorders
3.4	Other chronic disorders	252.1	Hypoparathyroidism; Parathyroiditis (Autoimmune); Tetany, Parathyroid, Parathyroprival	Other endocrine disorders
3.4	Other chronic disorders	252.8	Disorders of Parathyroid Gland, Other Specified; Cyst of Parathyroid Gland; Hemorrhage of Parathyroid Gland	Other endocrine disorders
3.4	Other chronic disorders	252.9	Disorder of Parathyroid Gland, Unspecified	Other endocrine disorders
3.4	Other chronic disorders	253.0	Acromegaly and Gigantism; Overproduction of Growth Hormone	Other endocrine disorders
3.4	Other chronic disorders	253.1	Anterior Pituitary Hyperfunction, Other and Unspecified; Forbes-Albright syndrome	Other endocrine disorders
3.4	Other chronic disorders	253.2	Panhypopituitarism; Cachexia, Pituitary; Necrosis of Pituitary (Postpartum); Pituitary Insufficiency NOS; Sheehan's Syndrome; Simmonds' Disease	Other endocrine disorders
3.4	Other chronic disorders	253.4	Anterior Pituitary Disorders, Other; Isolated or Partial Deficiency of an Anterior Pituitary Hormone, Other than Growth Hormone; Prolactin Deficiency	Other endocrine disorders
3.4	Other chronic disorders	253.5	Diabetes Insipidus; Vasopressin Deficiency	Other endocrine disorders
3.4	Other chronic disorders	253.7	Iatrogenic pituitary disorders; hormone-induced; hypophysectomy-induced; postablative; radiotherapy-induced	Other endocrine disorders
3.4	Other chronic disorders	253.8	Disorders of the Pituitary and Other Syndromes of Diencephalohypophyseal Origin, Other; Abscess of Pituitary; Adiposogenital Dystrophy; Cyst of Rathke's Pouch; Fr�hlich's Syndrome	Other endocrine disorders
3.4	Other chronic disorders	253.9	Disorder of the Pituitary Gland and its Hypothalamic Control, Unspecified; Dyspituitarism, Unspecified	Other endocrine disorders
3.4	Other chronic disorders	254.0	Persistent Hyperplasia of Thymus; Hypertrophy of Thymus	Other endocrine disorders
3.4	Other chronic disorders	255.0	Disorders of Adrenal Glands, Cushing's Syndrome; Adrenal Hyperplasia Due to Excess ACTH Cushing's Syndrome NOS, Iatrogenic, Idiopathic, Pituitary-Dependent, Ectopic ACTH Syndrome, Iatrogenic Syndrome of Excess Cortisol, Overproduction of Cortisol	Other endocrine disorders
3.4	Other chronic disorders	255.10	Disorders of Adrenal Glands; Hyperaldosteronism, Unspecified; Aldosteronism NOS; Primary Aldosteronism NOS; Primary Aldosteronism, Unspecified	Other endocrine disorders
3.4	Other chronic disorders	255.2	Adrenogenital disorders	Other endocrine disorders
3.4	Other chronic disorders	255.41	Disorders of Adrenal Glands, Corticoadrenal Insufficiency; Glucocorticoid Deficiency; Addisonian Crisis, Addison's Disease NOS, Adrenal Atrophy (Autoimmune), Adrenal Calcification, Adrenal Crisis, Adrenal Hemorrhage, Adrenal Infarction, Adrenal Insufficiency NOS, Combined Glucocorticoid and Mineralocorticoid Deficiency	Other endocrine disorders
3.4	Other chronic disorders	255.5	Disorders of Adrenal Glands, Other Adrenal Hypofunction; Adrenal Medullary Insufficiency	Other endocrine disorders
3.4	Other chronic disorders	255.6	Disorders of Adrenal Glands, Medulloadrenal Hyperfunction; Catecholamine Secretion by Pheochromocytoma	Other endocrine disorders
3.4	Other chronic disorders	255.8	Disorders of Adrenal Glands, Other specified Disorders of Adrenal Glands; Abnormality of Cortisol-binding Globulin	Other endocrine disorders
3.4	Other chronic disorders	255.9	Disorders of Adrenal Glands, Unspecified Disorder of Adrenal Glands	Other endocrine disorders
3.4	Other chronic disorders	256.0	Hyperestrogenism	Other endocrine disorders
3.4	Other chronic disorders	256.1	Ovarian Hyperfunction, Other; Hypersecretion of Ovarian Androgens	Other endocrine disorders
3.4	Other chronic disorders	256.2	Postablative Ovarian Failure; Iatrogenic; Postirradiation; Postsurgical	Other endocrine disorders
3.4	Other chronic disorders	256.4	Polycystic Ovaries; Isosexual Virilization Stein-Leventhal Syndrome	Other endocrine disorders
3.4	Other chronic disorders	256.8	Ovarian Dysfunction, Other	Other endocrine disorders
3.4	Other chronic disorders	256.9	Ovarian Dysfunction, Unspecified	Other endocrine disorders
3.4	Other chronic disorders	257.0	Testicular Hyperfunction; Hypersecretion of Testicular Hormones	Other endocrine disorders
3.4	Other chronic disorders	257.2	Testicular Hypofunction, Other; Defective Biosynthesis of Testicular Androgen; Hypogonadotropic; Leydig's Cell, Adult; Seminiferous Tubule, Adult; Testicular Hypogonadism	Other endocrine disorders
3.4	Other chronic disorders	257.8	Testicular Dysfunction, Other; Goldberg-Maxwell Syndrome; Male Pseudohermaphroditism with Testicular Feminization; Testicular Feminization	Other endocrine disorders
3.4	Other chronic disorders	257.9	Testicular Dysfunction, Unspecified	Other endocrine disorders
3.4	Other chronic disorders	258.01	Polyglandular Activity in Multiple Endocrine Adenomatosis; Multiple Endocrine Neoplasia [MEN] Type I; Wermer's Syndrome	Other endocrine disorders
3.4	Other chronic disorders	258.8	Polyglandular Dysfunction, Other Specified	Other endocrine disorders
3.4	Other chronic disorders	259.2	Carcinoid Syndrome; Hormone Secretion by Carcinoid Tumors	Other endocrine disorders
3.5.1	Other chronic disorders	263.9	Protein-calorie Malnutrition, Unspecified; Dystrophy Due to Malnutrition; Dystrophy Due to Malnutrition; Malnutrition NOS	Unspecified protein-calorie malnutrition
3.5.2	Other chronic disorders	260	Kwashiorkor; Nutritional Edema with Dyspigmentation of Skin and Hair	Other malnutrition
3.5.2	Other chronic disorders	261	Nutritional Marasmus; Nutritional Atrophy; Severe Calorie Deficiency; Severe Malnutrition NOS	Other malnutrition
3.5.2	Other chronic disorders	262	Severe Protein-calorie Malnutrition, Other; Nutritional Edema without Mention of Dyspigmentation of Skin and Hair	Other malnutrition
3.5.2	Other chronic disorders	263.0	Malnutrition of Moderate Degree	Other malnutrition
3.5.2	Other chronic disorders	263.1	Malnutrition of Mild Degree	Other malnutrition
3.5.2	Other chronic disorders	268.2	Osteomalacia, Unspecified	Other malnutrition
3.5.2	Other chronic disorders	268.9	Vitamin D Deficiency, Unspecified; Avitaminosis D	Other malnutrition
3.6	Other chronic disorders	272.0	Pure Hypercholesterolemia; Familial Hypercholesterolemia; Fredrickson Type Iia Hyperlipoproteinemia; Hyperbetalipoproteinemia; Hyperlipidemia, Group A; Low-Density-Lipoid-Type [LDL] Hyperlipoproteinemia	Disorders of lipid metabolism
3.6	Other chronic disorders	272.1	Pure Hyperglyceridemia; Endogenous Hyperglyceridemia; Fredrickson Type IV Hyperlipoproteinemia; Hyperlipidemia, Group B; Hyperprebetalipoproteinemia; Hypertriglyceridemia, Essential; Very-Low-Density-Lipoid-Type [VLDL] Hyperlipoproteinemia	Disorders of lipid metabolism
3.6	Other chronic disorders	272.2	Mixed Hyperlipidemia; Broad- or Floating-betalipoproteinemia; Fredrickson Type IIb or III hyperlipoproteinemia; Hypercholesterolemia with Endogenous Hyperglyceridemia; Hyperbetalipoproteinemia with Prebetalipoproteinemia; Tubo-Eruptive Xanthoma; Xanthoma	Disorders of lipid metabolism
3.6	Other chronic disorders	272.3	Hyperchylomicronemia; B�rger-Gr�tz syndrome; Fredrickson type I or V hyperlipoproteinemia; Hyperlipidemia, Group D; Mixed Hyperglyceridemia	Disorders of lipid metabolism
3.6	Other chronic disorders	272.4	Hyperlipidemia, Other and Unspecified; Alpha-lipoproteinemia	Disorders of lipid metabolism
3.7	Other chronic disorders	274.00	Gouty arthropathy, unspecified	Gout and other crystal arthropathies
3.7	Other chronic disorders	274.01	Acute gouty arthropathy	Gout and other crystal arthropathies
3.7	Other chronic disorders	274.02	Chronic gouty arthropathy without mention of tophus (tophi)	Gout and other crystal arthropathies
3.7	Other chronic disorders	274.03	Chronic gouty arthropathy with tophus (tophi)	Gout and other crystal arthropathies
3.7	Other chronic disorders	274.10	Gouty Nephropathy, Unspecified	Gout and other crystal arthropathies
3.7	Other chronic disorders	274.11	Uric Acid Nephrolithiasis	Gout and other crystal arthropathies
3.7	Other chronic disorders	274.19	Gouty Nephropathy, Other	Gout and other crystal arthropathies
3.7	Other chronic disorders	274.82	Gouty Tophi of Other Sites; Gouty Tophi of Heart	Gout and other crystal arthropathies
3.7	Other chronic disorders	274.89	Gout with Other Specified Manifestations, Other	Gout and other crystal arthropathies
3.7	Other chronic disorders	274.9	Gout, Unspecified	Gout and other crystal arthropathies
3.7	Other chronic disorders	712.10	Crystal Arthropathies, Includes Crystal-induced Arthritis and Synovitis, Chondrocalcinosis Due to Dicalcium Phosphate Crystals; Chondrocalcinosis Due to Dicalcium Phosphate Crystals (with Other Crystals), Site Unspecified	Gout and other crystal arthropathies
3.7	Other chronic disorders	712.20	Crystal Arthropathies, Includes Crystal-induced Arthritis and Synovitis, Chondrocalcinosis Due to Pyrophosphate Crystals, Site Unspecified	Gout and other crystal arthropathies
3.7	Other chronic disorders	712.30	Crystal Arthropathies, Includes Crystal-induced Arthritis and Synovitis, Chondrocalcinosis, Unspecified, Site Unspecified	Gout and other crystal arthropathies
3.7	Other chronic disorders	712.31	Crystal Arthropathies, Includes Crystal-induced Arthritis and Synovitis, Chondrocalcinosis, Unspecified, Shoulder Region; Acromioclavicular Joint(s); Glenohumeral Joint(s); Sternoclavicular Joint(s); Clavicle; Scapula	Gout and other crystal arthropathies
3.7	Other chronic disorders	712.35	Crystal Arthropathies, Includes Crystal-induced Arthritis and Synovitis, Chondrocalcinosis, Unspecified, Pelvic Region and Thigh; Buttock, Femur, Hip (Joint)	Gout and other crystal arthropathies
3.7	Other chronic disorders	712.36	Crystal Arthropathies, Includes Crystal-induced Arthritis and Synovitis, Chondrocalcinosis, Unspecified, Lower Leg; Fibula; Knee Joint; Patella; Tibia	Gout and other crystal arthropathies
3.7	Other chronic disorders	712.37	Crystal Arthropathies, Includes Crystal-induced Arthritis and Synovitis, Chondrocalcinosis, Unspecified, Ankle and Foot; Ankle Joint; Digits [Toes]; Metatarsus; Phalanges, Foot; Tarsus; Other Joints in Foot	Gout and other crystal arthropathies
3.7	Other chronic disorders	712.80	Crystal Arthropathies, Includes Crystal-induced Arthritis and Synovitis, Other Specified Crystal Arthropathies, Site Unspecified	Gout and other crystal arthropathies
3.7	Other chronic disorders	712.90	Crystal Arthropathies, Includes Crystal-induced Arthritis and Synovitis, Unspecified Crystal Arthropathy, Site Unspecified	Gout and other crystal arthropathies
3.9	Other chronic disorders	277.00	Cystic Fibrosis without Mention of Meconium Ileus; Cystic Fibrosis NOS	Cystic fibrosis
3.9	Other chronic disorders	277.02	Disorders of Metabolism, Other and Unspecified, with Pulmonary Manifestations; Cystic Fibrosis with Pulmonary Exacerbation	Cystic fibrosis
4.1.2	Other chronic disorders	282.41	Sickle-cell Thalassemia without Crisis; Microdrepanocytosis; Sickle-cell Thalassemia NOS; Thalassemia Hb-S Disease without Crisis	Sickle cell anemia
4.1.2	Other chronic disorders	282.42	Sickle-cell Thalassemia with Crisis; Sickle-cell Thalassemia with Vaso-occlusive Pain; Thalassemia Hb-S Disease with Crisis	Sickle cell anemia
4.1.2	Other chronic disorders	282.5	Sickle-cell Trait; Hb-AS genotype; Hemoglobin S [Hb-S] Trait; Heterozygous Hemoglobin S, Hb-S	Sickle cell anemia
4.1.2	Other chronic disorders	282.60	Sickle-cell Disease, Unspecified; Sickle-cell Anemia NOS	Sickle cell anemia
4.1.2	Other chronic disorders	282.61	Sickle-cell Anemia, Hb-SS Disease without Mention of Crisis	Sickle cell anemia
4.1.2	Other chronic disorders	282.62	Sickle-cell Anemia, Hb-SS Disease with Crisis; Hb-SS Disease with Vaso-occlusive Pain; Sickle-cell Crisis NOS	Sickle cell anemia
4.1.2	Other chronic disorders	282.64	Sickle-cell/HB-C Disease with Crisis; Hb-S/Hb-C Disease with Crisis; Sickle-cell/Hb-C Disease with Vaso-occlusive Pain	Sickle cell anemia
4.1.2	Other chronic disorders	282.68	Sickle-cell Disease without Crisis, Other; Hb-S/Hb-D Disease without Crisis; Hb-S/Hb-E Disease without Crisis; Sickle-cell/Hb-D Disease without Crisis; Sickle-cell/Hb-E Disease without Crisis	Sickle cell anemia
4.1.2	Other chronic disorders	282.69	Sickle-cell Disease with Crisis, Other; Hb-S/Hb-D Disease with Crisis; Hb-S/Hb-E Disease with Crisis; Sickle-cell/Hb-D Disease with Crisis; Sickle-cell/Hb-E Disease with Crisis; Other Sickle-cell Disease with Vaso-occlusive Pain	Sickle cell anemia
4.1.3.3	Other chronic disorders	284.09	Constitutional Aplastic Anemia, Other; Fanconi's Anemia; Pancytopenia with Malformations	Aplastic anemia
4.1.3.3	Other chronic disorders	284.19	Other pancytopenia	Aplastic anemia
4.1.3.3	Other chronic disorders	284.89	Aplastic Anemias, Other Specified; Aplastic Anemia (Due to): Chronic Systemic Disease, Drugs, Infection, Radiation, Toxic (Paralytic)	Aplastic anemia
4.1.3.3	Other chronic disorders	284.9	Aplastic Anemia, Unspecified; Aplastic NOS, Aregenerative, Hypoplastic NOS, Nonregenerative; Medullary Hypoplasia	Aplastic anemia
4.1.3.4	Other chronic disorders	280.0	Iron Deficiency Anemia Secondary to Blood Loss (Chronic); Normocytic Anemia Due to Blood Loss	Chronic blood loss anemia
4.1.3.5	Other chronic disorders	283.0	Hemolytic Anemias, Autoimmune	Acquired hemolytic anemia
4.1.3.5	Other chronic disorders	283.10	Non-autoimmune Hemolytic Anemia, Unspecified	Acquired hemolytic anemia
4.1.3.5	Other chronic disorders	283.19	Non-autoimmune Hemolytic Anemias, Other; Mechanical; Microangiopathic Toxic	Acquired hemolytic anemia
4.1.3.5	Other chronic disorders	283.2	Hemoglobinuria Due to Hemolysis from External Causes; Acute Intravascular Hemolysis; Hemoglobinuria from Exertion, March, Paroxysmal, Due to Other Hemolysis; Marchiafava-Micheli Syndrome	Acquired hemolytic anemia
4.1.3.5	Other chronic disorders	283.9	Hemolytic Anemia, Acquired, Unspecified; Acquired Hemolytic Anemia NOS; Chronic Idiopathic Hemolytic Anemia	Acquired hemolytic anemia
4.1.3.6	Other chronic disorders	282.0	Hereditary Spherocytosis; Acholuric (Familial) Jaundice; Congenital Hemolytic Anemia (Spherocytic); Congenital Spherocytosis; Minkowski-Chauffard Syndrome; Spherocytosis (Familial)	Other specified anemia
4.1.3.6	Other chronic disorders	282.2	Anemias Due to Disorders of Glutathione Metabolism, 6-phosphogluconic Dehydrogenase Deficiency, Enzyme Deficiency, Drug-induced Erythrocytic Glutathione Deficiency, Glucose-6-Phosphate Dehydrogenase [G-6-PD] Deficiency, Glutathione-Reductase Deficiency, Hemolytic Nonspherocytic (Hereditary), Type I	Other specified anemia
4.1.3.6	Other chronic disorders	282.3	Hemolytic Anemias Due to Enzyme Deficiency, Other; Hemolytic Nonspherocytic (Hereditary), Type II, Hexokinase Deficiency, Pyruvate Kinase [PK] Deficiency, Triosephosphate Isomerase Deficiency	Other specified anemia
4.1.3.6	Other chronic disorders	282.49	Thalassemia, Other; Dominant Thalassemia; Hemoglobin C Thalassemia; Hereditary Leptocytosis; Mediterranean Anemia (with Other Hemoglobinopathy); Thalassemia with Other Hemoglobinopathy	Other specified anemia
4.1.3.6	Other chronic disorders	282.7	Hemoglobinopathies, Other; Congenital Heinz-body Anemia; Hb-Bart's; Hemoglobin C [Hb-C]; Hemoglobin D [Hb-D]; Hemoglobin E [Hb-E]; Hemoglobin Zurich [Hb-Zurich]; Hereditary Persistence of Fetal Hemoglobin [HPFH]; Unstable Hemoglobin Hemolytic Disease	Other specified anemia
4.1.3.6	Other chronic disorders	282.8	Hemolytic Anemia, Hereditary, Other Specified; Stomatocytosis	Other specified anemia
4.1.3.6	Other chronic disorders	282.9	Hemolytic Anemia, Unspecified Hereditary; Hereditary Hemolytic Anemia NOS	Other specified anemia
4.1.3.6	Other chronic disorders	285.0	Sideroblastic Anemia; Hypochromic with Iron Loading; Sideroachrestic; Sideroblastic; Acquired; Congenital; Hereditary; Primary; Refractory; Secondary (Drug-induced) (Due to Disease); Sex-linked Hypochromic; Vitamin B6-responsive; Pyridoxine-responsive (Hypochromic) Anemia	Other specified anemia
4.1.3.6	Other chronic disorders	285.21	Anemia in Chronic Kidney Disease; Anemia in End-stage Renal Disease; Erythropoietin-resistant Anemia	Other specified anemia
4.1.3.6	Other chronic disorders	285.29	Anemia of Other Chronic Disease; Anemia of Other Chronic Illness	Other specified anemia
4.2.1	Other chronic disorders	286.0	Hemophilia A	Coagulation defects
4.2.1	Other chronic disorders	286.1	Hemophilia B	Coagulation defects
4.2.1	Other chronic disorders	286.2	Congenital Factor XI Deficiency; Hemophilia C; Plasma Thromboplastin Antecedent [PTA] Deficiency; Rosenthal's Disease	Coagulation defects
4.2.1	Other chronic disorders	286.3	Congenital Deficiency of Other Clotting Factors; Afibrinogenemia; Hypoprothrombinemia; Parahemophilia	Coagulation defects
4.2.1	Other chronic disorders	286.59	Other hemorrhagic disorder due to intrinsic circulating anticoagulants, antibodies, or inhibitors	Coagulation defects
4.2.1	Other chronic disorders	286.9	Coagulation Defects, Other and Unspecified	Coagulation defects
4.2.1	Other chronic disorders	289.81	Primary Hypercoagulable State; Activated Protein C Resistance; Antithrombin III Deficiency; Factor V Leiden Mutation; Lupus Anticoagulant; Protein C Deficiency; Protein S Deficiency; Prothrombin Gene Mutation	Coagulation defects
4.2.2	Other chronic disorders	287.30	Purpura and Other Hemorrhagic Conditions, Primary Thrombocytopenia Unspecified; Megakaryocytic Hypoplasia	Thrombocytopenia
4.2.2	Other chronic disorders	287.31	Primary Thrombocytopenia, Immune Thrombocytopenic Purpura; Idiopathic Thrombocytopenic Purpura; Tidal Platelet Dysgenesis	Thrombocytopenia
4.2.2	Other chronic disorders	287.33	Primary Thrombocytopenia, Purpura and Other Hemorrhagic Conditions, Congenital and Hereditary Thrombocytopenic Purpura; Congenital and Hereditary Thrombocytopenia; Thrombocytopenia with Absent Radii (TAR) Syndrome	Thrombocytopenia
4.2.2	Other chronic disorders	287.5	Thrombocytopenia, Unspecified	Thrombocytopenia
4.2.2	Other chronic disorders	289.84	Heparin-induced thrombocytopenia (HIT)	Thrombocytopenia
4.2.3	Other chronic disorders	287.1	Qualitative Platelet Defects; Thrombasthenia (Hemorrhagic) (Hereditary); Thrombocytasthenia; Thrombocytopathy (Dystrophic); Thrombopathy (Bernard-Soulier)	Other coagulation and hemorrhagic disorders
4.3	Other chronic disorders	288.00	Neutropenia, Unspecified	Diseases of white blood cells
4.3	Other chronic disorders	288.02	Cyclic Neutropenia	Diseases of white blood cells
4.3	Other chronic disorders	288.03	Drug Induced Neutropenia	Diseases of white blood cells
4.3	Other chronic disorders	288.09	Neutropenia, Other	Diseases of white blood cells
4.3	Other chronic disorders	288.1	Functional Disorders of Polymorphonuclear Neutrophils; Chronic (Childhood) Granulomatous Disease; Congenital Dysphagocytosis; Job's Syndrome; Lipochrome Histiocytosis (Familial); Progressive Septic Granulomatosis	Diseases of white blood cells
4.3	Other chronic disorders	288.3	Eosinophilia; Eosinophilia; Allergic; Hereditary; Idiopathic; Secondary; Eosinophilic Leukocytosis	Diseases of white blood cells
4.3	Other chronic disorders	288.50	Leukocytopenia, Unspecified	Diseases of white blood cells
4.3	Other chronic disorders	288.60	Leukocytosis, Unspecified	Diseases of white blood cells
4.3	Other chronic disorders	288.69	Elevated White Blood Cell Count, Other	Diseases of white blood cells
4.3	Other chronic disorders	288.8	Disease of White Blood Cells, Other Specified; Leukemoid Reaction; Lymphocytic; Monocytic; Myelocytic; Leukocytosis; Lymphocytopenia; Lymphocytosis (Symptomatic); Lymphopenia; Monocytosis (Symptomatic); Plasmacytosis	Diseases of white blood cells
4.3	Other chronic disorders	288.9	Disease of White Blood Cells, Unspecified	Diseases of white blood cells
4.4	Other chronic disorders	289.83	Myelofibrosis; Myelofibrosis NOS; Secondary Myelofibrosis	Other hematologic conditions
4.4	Other chronic disorders	289.89	Diseases of Blood and Blood-forming Organs, Other Specified; Hypergammaglobulinemia; Myelofibrosis; Pseudocholinesterase Deficiency	Other hematologic conditions
5.10	Other chronic disorders	295.10	Schizophrenia, Disorganized Type; Unspecified	Schizophrenia and other psychotic disorders
5.10	Other chronic disorders	295.20	Schizophrenia, Catatonic Type; Unspecified	Schizophrenia and other psychotic disorders
5.10	Other chronic disorders	295.30	Schizophrenia, Paranoid Type; Unspecified	Schizophrenia and other psychotic disorders
5.10	Other chronic disorders	295.32	Schizophrenia, Paranoid Type; Chronic	Schizophrenia and other psychotic disorders
5.10	Other chronic disorders	295.34	Schizophrenia, Paranoid Type; Chronic with Acute Exacerbation	Schizophrenia and other psychotic disorders
5.10	Other chronic disorders	295.40	Schizophreniform Disorder; Unspecified	Schizophrenia and other psychotic disorders
5.10	Other chronic disorders	295.44	Schizophreniform Disorder; Chronic with Acute Exacerbation	Schizophrenia and other psychotic disorders
5.10	Other chronic disorders	295.50	Latent Schizophrenia; Unspecified	Schizophrenia and other psychotic disorders
5.10	Other chronic disorders	295.60	Schizophrenia, Residual Type; Unspecified	Schizophrenia and other psychotic disorders
5.10	Other chronic disorders	295.70	Schizoaffective Disorder; Unspecified	Schizophrenia and other psychotic disorders
5.10	Other chronic disorders	295.72	Schizoaffective Disorder; Chronic	Schizophrenia and other psychotic disorders
5.10	Other chronic disorders	295.74	Schizoaffective Disorder; Chronic with Acute Exacerbation	Schizophrenia and other psychotic disorders
5.10	Other chronic disorders	295.80	Types of Schizophrenia, Other Specified; Unspecified	Schizophrenia and other psychotic disorders
5.10	Other chronic disorders	295.90	Schizophrenia, Unspecified; Unspecified	Schizophrenia and other psychotic disorders
5.10	Other chronic disorders	297.0	Paranoid State, Simple	Schizophrenia and other psychotic disorders
5.10	Other chronic disorders	297.1	Delusional Disorder; Chronic Paranoid Psychosis; Sander's Disease; Systematized Delusions	Schizophrenia and other psychotic disorders
5.10	Other chronic disorders	297.3	Shared Psychotic Disorder; Folie a deux; Induced Psychosis or Paranoid Disorder	Schizophrenia and other psychotic disorders
5.10	Other chronic disorders	297.9	Paranoid State, Unspecified; Paranoid: Disorder NOS, Psychosis NOS, Reaction NOS, State NOS	Schizophrenia and other psychotic disorders
5.10	Other chronic disorders	298.0	Depressive Type Psychosis; Psychogenic Depressive Psychosis; Psychotic Reactive Depression; Reactive Depressive Psychosis	Schizophrenia and other psychotic disorders
5.10	Other chronic disorders	298.1	Excitative Type Psychosis; Acute Hysterical Psychosis; Psychogenic Excitation; Reactive Excitation	Schizophrenia and other psychotic disorders
5.10	Other chronic disorders	298.4	Psychogenic Paranoid Psychosis; Protracted Reactive Paranoid Psychosis	Schizophrenia and other psychotic disorders
5.10	Other chronic disorders	298.8	Reactive Psychosis, Other and Unspecified; Brief Psychotic Disorder; Brief Reactive Psychosis NOS; Hysterical Psychosis; Psychogenic Psychosis NOS; Psychogenic Stupor	Schizophrenia and other psychotic disorders
5.10	Other chronic disorders	298.9	Psychosis, Unspecified; Atypical Psychosis; Psychosis NOS; Psychotic Disorder NOS	Schizophrenia and other psychotic disorders
5.11	Other chronic disorders	291.0	Alcohol Withdrawal Delirium; Alcoholic Delirium; Delirium Tremens	Alcohol-related disorders
5.11	Other chronic disorders	291.3	Alcohol-induced Psychotic Disorder with Hallucinations; Alcoholic Hallucinosis (Acute), Psychosis with Hallucinosis	Alcohol-related disorders
5.11	Other chronic disorders	291.81	Alcohol Withdrawal; Abstinence Syndrome or Symptoms; Withdrawal Syndrome or Symptoms	Alcohol-related disorders
5.11	Other chronic disorders	291.82	Alcohol-Induced Mental Disorders, Other Specified; Alcohol Induced Sleep Disorders; Alcohol Induced Circadian Rhythm Sleep Disorders; Alcohol Induced Hypersomnia; Alcohol Induced Insomnia; Alcohol Induced Parasomnia	Alcohol-related disorders
5.11	Other chronic disorders	291.89	Alcoholic Psychoses, Other; Alcohol-induced Anxiety Disorder; Alcohol-induced Mood Disorder; Alcohol-induced Sexual Dysfunction; Alcohol-induced Sleep Disorder	Alcohol-related disorders
5.11	Other chronic disorders	291.9	Alcoholic Psychosis, Unspecified	Alcohol-related disorders
5.11	Other chronic disorders	303.00	Acute Alcoholic Intoxication; Acute Drunkenness in Alcoholism; Unspecified	Alcohol-related disorders
5.11	Other chronic disorders	303.01	Acute Alcoholic Intoxication; Acute Drunkenness in Alcoholism; Continuous	Alcohol-related disorders
5.11	Other chronic disorders	303.02	Acute Alcoholic Intoxication; Acute Drunkenness in Alcoholism; Episodic	Alcohol-related disorders
5.11	Other chronic disorders	303.03	Acute Alcoholic Intoxication; Acute Drunkenness in Alcoholism; in Remission	Alcohol-related disorders
5.11	Other chronic disorders	303.90	Alcohol Dependence, Other and Unspecified; Unspecified	Alcohol-related disorders
5.11	Other chronic disorders	303.91	Alcohol Dependence, Other and Unspecified; Continuous	Alcohol-related disorders
5.11	Other chronic disorders	303.92	Alcohol Dependence, Other and Unspecified; Episodic	Alcohol-related disorders
5.11	Other chronic disorders	303.93	Alcohol Dependence, Other and Unspecified; in Remission	Alcohol-related disorders
5.11	Other chronic disorders	305.00	Alcohol Abuse, Nondependent; Unspecified	Alcohol-related disorders
5.11	Other chronic disorders	305.01	Alcohol Abuse, Nondependent; Continuous	Alcohol-related disorders
5.11	Other chronic disorders	305.02	Alcohol Abuse, Nondependent; Episodic	Alcohol-related disorders
5.11	Other chronic disorders	305.03	Alcohol Abuse, Nondependent; in Remission	Alcohol-related disorders
5.11	Other chronic disorders	535.30	Alcoholic Gastritis, without Mention of Hemorrhage	Alcohol-related disorders
5.11	Other chronic disorders	571.0	Alcoholic Fatty Liver	Alcohol-related disorders
5.11	Other chronic disorders	571.1	Hepatitis, Acute Alcoholic	Alcohol-related disorders
5.11	Other chronic disorders	571.2	Cirrhosis of the Liver, Alcoholic	Alcohol-related disorders
5.11	Other chronic disorders	571.3	Alcoholic Liver Damage, Unspecified	Alcohol-related disorders
5.12	Other chronic disorders	292.0	Drug Withdrawal; Abstinence Syndrome or Symptoms; Withdrawal Syndrome or Symptoms	Substance-related disorders
5.12	Other chronic disorders	292.84	Drug-induced Mood Disorder; Depressive State Induced by Drugs	Substance-related disorders
5.12	Other chronic disorders	292.89	Drug-induced Mental Disorders, Other; Drug-induced Anxiety Disorder; Drug-induced Organic Personality Syndrome; Drug-induced Sexual Dysfunction; Drug-induced Sleep Disorder; Drug Intoxication	Substance-related disorders
5.12	Other chronic disorders	292.9	Drug-induced Mental Disorder, Unspecified; Drug-related Disorder NOS; Organic Psychosis NOS Due to or Associated with Drugs	Substance-related disorders
5.12	Other chronic disorders	304.00	Opioid Type Dependence; Unspecified	Substance-related disorders
5.12	Other chronic disorders	304.01	Opioid Type Dependence; Continuous	Substance-related disorders
5.12	Other chronic disorders	304.03	Opioid Type Dependence; in Remission	Substance-related disorders
5.12	Other chronic disorders	304.10	Sedative, Hypnotic or Anxiolytic Dependence; Unspecified	Substance-related disorders
5.12	Other chronic disorders	304.11	Sedative, Hypnotic or Anxiolytic Dependence; Continuous	Substance-related disorders
5.12	Other chronic disorders	304.20	Cocaine Dependence; Unspecified	Substance-related disorders
5.12	Other chronic disorders	304.21	Cocaine Dependence; Continuous	Substance-related disorders
5.12	Other chronic disorders	304.30	Cannabis Dependence; Unspecified	Substance-related disorders
5.12	Other chronic disorders	304.31	Cannabis Dependence; Continuous	Substance-related disorders
5.12	Other chronic disorders	304.40	Amphetamine Dependence; Unspecified	Substance-related disorders
5.12	Other chronic disorders	304.41	Amphetamine Dependence; Continuous	Substance-related disorders
5.12	Other chronic disorders	304.60	Drug Dependence, Other Specified; Unspecified	Substance-related disorders
5.12	Other chronic disorders	304.61	Drug Dependence, Other Specified; Continuous	Substance-related disorders
5.12	Other chronic disorders	304.70	Combinations of Opioid Type Drug with Any Other; Unspecified	Substance-related disorders
5.12	Other chronic disorders	304.71	Combinations of Opioid Type Drug with Any Other; Continuous	Substance-related disorders
5.12	Other chronic disorders	304.72	Combinations of Opioid Type Drug with Any Other; Episodic	Substance-related disorders
5.12	Other chronic disorders	304.80	Combinations of Drug Dependence Excluding Opioid Type Drugs; Unspecified	Substance-related disorders
5.12	Other chronic disorders	304.81	Combinations of Drug Dependence Excluding Opioid Type Drugs; Continuous	Substance-related disorders
5.12	Other chronic disorders	304.83	Combinations of Drug Dependence Excluding Opioid Type Drugs; in Remission	Substance-related disorders
5.12	Other chronic disorders	304.90	Drug Dependence, Unspecified; Unspecified	Substance-related disorders
5.12	Other chronic disorders	304.91	Drug Dependence, Unspecified; Continuous	Substance-related disorders
5.12	Other chronic disorders	305.20	Cannabis Abuse; Unspecified	Substance-related disorders
5.12	Other chronic disorders	305.40	Sedative, Hypnotic, or Anxiolytic Abuse; Unspecified	Substance-related disorders
5.12	Other chronic disorders	305.50	Opioid Abuse; Unspecified	Substance-related disorders
5.12	Other chronic disorders	305.52	Opioid Abuse; Episodic	Substance-related disorders
5.12	Other chronic disorders	305.53	Opioid Abuse; in Remission	Substance-related disorders
5.12	Other chronic disorders	305.60	Cocaine Abuse; Unspecified	Substance-related disorders
5.12	Other chronic disorders	305.61	Cocaine Abuse; Continuous	Substance-related disorders
5.12	Other chronic disorders	305.70	Amphetamine or Related Acting Sympathomimetic Abuse; Unspecified	Substance-related disorders
5.12	Other chronic disorders	305.90	Nondependent Abuse of Drugs, Other; Mixed, or Unspecified Drug Abuse; Unspecified	Substance-related disorders
5.12	Other chronic disorders	305.91	Nondependent Abuse of Drugs, Other; Mixed, or Unspecified Drug Abuse; Continuous	Substance-related disorders
5.12	Other chronic disorders	305.92	Nondependent Abuse of Drugs, Other; Mixed, or Unspecified Drug Abuse; Episodic	Substance-related disorders
5.14.2	Other chronic disorders	305.1	Nicotine Dependence	Codes related to substance-related disorders
5.15.1	Other chronic disorders	300.12	Psychogenic Amnesia; Hysterical Amnesia	Dissociative disorders
5.15.1	Other chronic disorders	300.14	Multiple Personality Disorder; Dissociative Identity Disorder	Dissociative disorders
5.15.1	Other chronic disorders	300.15	Dissociative Disorder or Reaction, Unspecified	Dissociative disorders
5.15.1	Other chronic disorders	300.6	Depersonalization Disorder; Derealization (Neurotic); Neurotic State with Depersonalization Episode	Dissociative disorders
5.15.2	Other chronic disorders	307.1	Special Symptoms or Syndromes, Not Elsewhere Classified; Anorexia Nervosa	Eating disorders
5.15.2	Other chronic disorders	307.50	Special Symptoms or Syndromes, Not Elsewhere Classified; Eating Disorder, Unspecified	Eating disorders
5.15.2	Other chronic disorders	307.51	Special Symptoms or Syndromes, Not Elsewhere Classified; Bulimia Nervosa; Overeating of Nonorganic Origin	Eating disorders
5.15.2	Other chronic disorders	307.52	Special Symptoms or Syndromes, Not Elsewhere Classified; Pica; Perverted Appetite of Nonorganic Origin	Eating disorders
5.15.3	Other chronic disorders	300.16	Factitious Illness with Psychological Symptoms; Compensation Neurosis	Factitious disorders
5.15.4	Other chronic disorders	306.0	Physiological Malfunction Arising from Mental Factors, Musculoskeletal; Psychogenic Paralysis; Psychogenic Torticollis	Psychogenic disorders
5.15.4	Other chronic disorders	306.1	Physiological Malfunction Arising from Mental Factors, Respiratory; Psychogenic: Air Hunger, Cough, Hiccough, Hyperventilation, Yawning	Psychogenic disorders
5.15.4	Other chronic disorders	306.2	Physiological Malfunction Arising from Mental Factors, Cardiovascular; Cardiac Neurosis; Cardiovascular Neurosis; Neurocirculatory Asthenia; Psychogenic Cardiovascular Disorder	Psychogenic disorders
5.15.4	Other chronic disorders	306.3	Physiological Malfunction Arising from Mental Factors, Skin; Psychogenic Pruritus	Psychogenic disorders
5.15.4	Other chronic disorders	306.4	Physiological Malfunction Arising from Mental Factors, Gastrointestinal; Aerophagy; Cyclical Vomiting, Psychogenic; Nervous Gastritis; Psychogenic Dyspepsia	Psychogenic disorders
5.15.4	Other chronic disorders	306.59	Genitourinary Malfunction Arising from Mental Factors, Other	Psychogenic disorders
5.15.5	Other chronic disorders	302.50	Trans-sexualism with Unspecified Sexual History	Sexual and gender identity disorders
5.15.5	Other chronic disorders	302.51	Trans-sexualism with Asexual History	Sexual and gender identity disorders
5.15.5	Other chronic disorders	302.70	Psychosexual Dysfunction, Unspecified; Sexual Dysfunction NOS	Sexual and gender identity disorders
5.15.5	Other chronic disorders	302.72	Psychosexual Dysfunction with Inhibited Sexual Excitement; Female Sexual Arousal Disorder; Frigidity; Impotence; Male Erectile Disorder	Sexual and gender identity disorders
5.15.5	Other chronic disorders	302.76	Dyspareunia, Psychogenic	Sexual and gender identity disorders
5.15.5	Other chronic disorders	302.85	Gender Identity Disorder in Adolescents or Adults	Sexual and gender identity disorders
5.15.5	Other chronic disorders	302.9	Psychosexual Disorder, Unspecified; Fetishism, Voyeurism, Sexual Masochism, Sexual Sadism, Gender Identity Disorder of Adolescent or Adult Life	Sexual and gender identity disorders
5.15.6	Other chronic disorders	307.40	Special Symptoms or Syndromes, Not Elsewhere Classified; Nonorganic Sleep Disorder, Unspecified	Sleep disorders
5.15.6	Other chronic disorders	307.42	Special Symptoms or Syndromes, Not Elsewhere Classified; Persistent Disorder of Initiating or Maintaining Sleep; Anxiety; Conditioned Arousal; Depression (Major) (Minor); Psychosis	Sleep disorders
5.15.6	Other chronic disorders	307.47	Special Symptoms or Syndromes, Not Elsewhere Classified; Other Dysfunctions of Sleep Stages or Arousal from Sleep; Nightmare Disorder; REM-sleep Type; Sleep Drunkenness	Sleep disorders
5.15.7	Other chronic disorders	300.11	Conversion Disorder; Astasia-abasia, Hysterical; Conversion Hysteria or Reaction; Hysterical: Blindness, Deafness, Paralysis	Somatoform disorders
5.15.7	Other chronic disorders	300.7	Hypochondriasis; Body Dysmorphic Disorder	Somatoform disorders
5.15.7	Other chronic disorders	300.81	Somatization Disorder; Briquet's Disorder; Severe Somatoform Disorder	Somatoform disorders
5.15.7	Other chronic disorders	300.82	Undifferentiated Somatoform Disorder; Atypical Somatoform Disorder; Somatoform Disorder NOS	Somatoform disorders
5.15.7	Other chronic disorders	307.80	Special Symptoms or Syndromes, Not Elsewhere Classified; Psychogenic Pain, Site Unspecified	Somatoform disorders
5.15.7	Other chronic disorders	307.81	Special Symptoms or Syndromes, Not Elsewhere Classified; Tension Headache	Somatoform disorders
5.15.7	Other chronic disorders	307.89	Special Symptoms or Syndromes, Not Elsewhere Classified; Pain Disorders Related to Psychological Factors; Other	Somatoform disorders
5.15.8	Other chronic disorders	310.1	Personality Change Due to Conditions Classified Elsewhere; Cognitive or Personality Change of Other Type, of Nonpsychotic Severity; Organic Psychosyndrome of Nonpsychotic Severity; Senility with Mental Changes of Nonpsychotic Severity	Mental disorders due to general medical conditions not elsewhere classified
5.15.9	Other chronic disorders	316	Psychic Factors Associated with Diseases Classified Elsewhere	Other miscellaneous mental conditions
5.3.1	Other chronic disorders	312.10	Undersocialized Conduct Disorder, Unaggressive Type; Unspecified	Conduct disorder
5.3.1	Other chronic disorders	312.81	Conduct Disorder, Childhood Onset Type	Conduct disorder
5.3.1	Other chronic disorders	312.89	Conduct Disorder, Other; Conduct Disorder of Unspecified Onset	Conduct disorder
5.3.1	Other chronic disorders	312.9	Disturbance of Conduct, Unspecified; Delinquency (Juvenile)	Conduct disorder
5.3.3	Other chronic disorders	314.00	Attention Deficit Disorder in Adults	Attention deficit disorder and Attention deficit hyperactivity disorder
5.3.3	Other chronic disorders	314.01	Attention Deficit Disorder with Hyperactivity	Attention deficit disorder and Attention deficit hyperactivity disorder
5.3.3	Other chronic disorders	314.2	Hyperkinetic Conduct Disorder; Hyperkinetic Conduct Disorder without Developmental Delay	Attention deficit disorder and Attention deficit hyperactivity disorder
5.3.3	Other chronic disorders	314.9	Hyperkinetic Syndrome, Unspecified	Attention deficit disorder and Attention deficit hyperactivity disorder
5.4	Other chronic disorders	290.0	Senile Dementia, Uncomplicated, NOS, Simple Type	Delirium dementia and amnestic and other cognitive disorders
5.4	Other chronic disorders	290.13	Presenile Dementia with Depressive Features; Presenile Dementia, Depressed Type	Delirium dementia and amnestic and other cognitive disorders
5.4	Other chronic disorders	290.40	Vascular Dementia, Uncomplicated; Arteriosclerotic Dementia NOS, Simple Type	Delirium dementia and amnestic and other cognitive disorders
5.4	Other chronic disorders	290.9	Senile Psychotic Condition, Unspecified	Delirium dementia and amnestic and other cognitive disorders
5.4	Other chronic disorders	294.0	Amnestic Disorder in Conditions Classified Elsewhere; Korsakoff's Psychosis or Syndrome, Nonalcoholic	Delirium dementia and amnestic and other cognitive disorders
5.4	Other chronic disorders	294.10	Dementia in Conditions Classified Elsewhere without Behavioral Disturbance; Dementia in Conditions Classified Elsewhere NOS	Delirium dementia and amnestic and other cognitive disorders
5.4	Other chronic disorders	294.8	Persistent Mental Disorders Due to Conditions Classified Elsewhere, Other; Amnestic Disorder NOS; Dementia NOS; Epileptic Psychosis NOS; Mixed Paranoid and Affective Organic Psychotic States	Delirium dementia and amnestic and other cognitive disorders
5.4	Other chronic disorders	294.9	Persistent Mental Disorders Due to Conditions Classified Elsewhere, Unspecified; Cognitive Disorder NOS; Organic Psychosis, Chronic	Delirium dementia and amnestic and other cognitive disorders
5.4	Other chronic disorders	310.0	Frontal Lobe Syndrome; Lobotomy Syndrome; Postleucotomy Syndrome [State]	Delirium dementia and amnestic and other cognitive disorders
5.4	Other chronic disorders	310.2	Postconcussion Syndrome	Delirium dementia and amnestic and other cognitive disorders
5.4	Other chronic disorders	310.89	Other specified nonpsychotic mental disorders following organic brain damage	Delirium dementia and amnestic and other cognitive disorders
5.4	Other chronic disorders	331.0	Cerebral Degenerations, Other; Alzheimer's Disease	Delirium dementia and amnestic and other cognitive disorders
5.4	Other chronic disorders	797	Senility Without Mention of Psychosis; Old Age; Senescence; Senile Asthenia; Debility; Exhaustion; Frailty	Delirium dementia and amnestic and other cognitive disorders
5.5.1	Other chronic disorders	307.0	Special Symptoms or Syndromes, Not Elsewhere Classified; Adult onset fluency disorder	Communication disorders
5.5.1	Other chronic disorders	307.9	Special Symptoms or Syndromes, Not Elsewhere Classified; Other and unspecified special symptoms or syndromes, not elsewhere classified; Hair plucking; Lalling; Lisping; Masturbation; Nail-biting; Thumb-sucking	Communication disorders
5.5.1	Other chronic disorders	315.31	Expressive Language Disorder; Developmental Aphasia; Word Deafness	Communication disorders
5.5.4	Other chronic disorders	315.9	Delay in Development, Unspecified	Learning disorders
5.5.5	Other chronic disorders	315.4	Developmental Coordination Disorder; Clumsiness Syndrome; Dyspraxia Syndrome; Specific Motor Development Disorder	Motor skill disorders
5.6.2	Other chronic disorders	307.3	Special Symptoms or Syndromes, Not Elsewhere Classified; Stereotypic Movement Disorder; Body-rocking; Head Banging; Spasmus Nutans	Other disorders of infancy childhood or adolescence
5.6.2	Other chronic disorders	309.21	Adjustment Reaction with Predominant Disturbance of Other Emotions; Separation Anxiety Disorder	Other disorders of infancy childhood or adolescence
5.6.3	Other chronic disorders	299.00	Autistic Disorder; Childhood Autism; Infantile Psychosis; Kanner's Syndrome; Current or Active State	Pervasive developmental disorders
5.6.3	Other chronic disorders	299.80	Pervasive Developmental Disorders, Other Specified; Asperger's Disorder; Atypical Childhood Psychosis; Borderline Psychosis of Childhood; Current or Active State	Pervasive developmental disorders
5.6.4	Other chronic disorders	307.20	Special Symptoms or Syndromes, Not Elsewhere Classified; Tic Disorder, Unspecified	Tic disorders
5.6.4	Other chronic disorders	307.23	Special Symptoms or Syndromes, Not Elsewhere Classified; Gilles De La Tourette's Disorder; Motor-verbal Tic Disorder	Tic disorders
5.7	Other chronic disorders	312.30	Impulse Control Disorder, Unspecified	Impulse control disorders not elsewhere classified
5.7	Other chronic disorders	312.31	Disorders of Impulse Control, Not Elsewhere Classified; Pathological Gambling	Impulse control disorders not elsewhere classified
5.7	Other chronic disorders	312.34	Disorders of Impulse Control, Not Elsewhere Classified; Intermittent Explosive Disorder	Impulse control disorders not elsewhere classified
5.9	Other chronic disorders	301.0	Paranoid Personality Disorder; Fanatic Personality; Paranoid Personality (Disorder); Paranoid Traits	Personality disorders
5.9	Other chronic disorders	301.12	Chronic Depressive Personality Disorder; Chronic Depressive Disorder; Depressive Character or Personality	Personality disorders
5.9	Other chronic disorders	301.13	Cyclothymic Disorder; Periods of Elation and Sadness	Personality disorders
5.9	Other chronic disorders	301.3	Explosive Personality Disorder	Personality disorders
5.9	Other chronic disorders	301.4	Obsessive-compulsive Personality Disorder; Anancastic Personality; Obsessional Personality	Personality disorders
5.9	Other chronic disorders	301.50	Histrionic Personality Disorder, Unspecified; Hysterical Personality NOS	Personality disorders
5.9	Other chronic disorders	301.83	Borderline Personality Disorder	Personality disorders
5.9	Other chronic disorders	301.9	Personality Disorders, Unspecified; Pathological Personality NOS; Personality Disorder NOS; Psychopathic: Constitutional State	Personality disorders
6.1.2	Other chronic disorders	046.2	Slow Virus Infection of Central Nervous System; Subacute Sclerosing Panencephalitis; Dawson's Inclusion Body Encephalitis; Van Bogaert's Sclerosing Leukoencephalitis	Encephalitis (except that caused by TB or STD)
6.1.3	Other chronic disorders	046.11	Slow Virus Infections and prion diseases of Central Nervous System; Variant Creutzfeldt-Jakob disease; vCJD	Other CNS infection and poliomyelitis
6.1.3	Other chronic disorders	046.19	Slow Virus Infections and prion diseases of Central Nervous System; Other and unspecified Creutzfeldt-Jakob disease; CJD; Familial Creutzfeldt-Jakob disease; Iatrogenic Creutzfeldt-Jakob disease; Sporadic Creutzfeldt-Jakob disease; Subacute spongiform en	Other CNS infection and poliomyelitis
6.1.3	Other chronic disorders	046.3	Slow Virus Infection of Central Nervous System; Progressive Multifocal Leukoencephalopathy	Other CNS infection and poliomyelitis
6.1.3	Other chronic disorders	046.9	Slow Virus Infection of Central Nervous System, Unspecified	Other CNS infection and poliomyelitis
6.1.3	Other chronic disorders	138	Late Effects of Acute Poliomyelitis	Other CNS infection and poliomyelitis
6.2.1	Other chronic disorders	332.0	Paralysis Agitans; Parkinsonism or Parkinson's Disease NOS, Idiopathic, Primary	Parkinsons disease
6.2.2	Other chronic disorders	340	Multiple Sclerosis	Multiple sclerosis
6.2.3.1	Other chronic disorders	337.00	Idiopathic peripheral autonomic neuropathy, unspecified	Disorders of the autonomic nervous system
6.2.3.1	Other chronic disorders	337.09	Other idiopathic peripheral autonomic neuropathy	Disorders of the autonomic nervous system
6.2.3.1	Other chronic disorders	337.1	Peripheral Autonomic Neuropathy in Disorders Classified Elsewhere	Disorders of the autonomic nervous system
6.2.3.1	Other chronic disorders	337.3	Autonomic Dysreflexia	Disorders of the autonomic nervous system
6.2.3.1	Other chronic disorders	337.9	Disorder of Autonomic Nervous System, Unspecified	Disorders of the autonomic nervous system
6.2.3.2	Other chronic disorders	330.2	Cerebral Degeneration in Generalized Lipidoses	Other and unspecified hereditary and degenerative nervous conditions
6.2.3.2	Other chronic disorders	330.8	Cerebral Degenerations in Childhood, Other Specified; Alpers' Disease or Gray-matter Degeneration; Infantile Necrotizing Encephalomyelopathy; Leigh's Disease; Subacute Necrotizing Encephalopathy or Encephalomyelopathy	Other and unspecified hereditary and degenerative nervous conditions
6.2.3.2	Other chronic disorders	330.9	Cerebral Degeneration in Childhood, Unspecified	Other and unspecified hereditary and degenerative nervous conditions
6.2.3.2	Other chronic disorders	331.3	Communicating Hydrocephalus	Other and unspecified hereditary and degenerative nervous conditions
6.2.3.2	Other chronic disorders	331.4	Obstructive Hydrocephalus	Other and unspecified hereditary and degenerative nervous conditions
6.2.3.2	Other chronic disorders	331.5	Idiopathic Normal Pressure Hydrocephalus (INPH); Normal Pressure Hydrocephalus NOS	Other and unspecified hereditary and degenerative nervous conditions
6.2.3.2	Other chronic disorders	331.9	Cerebral Degeneration, Unspecified	Other and unspecified hereditary and degenerative nervous conditions
6.2.3.2	Other chronic disorders	333.0	Shy-Drager Syndrome; Degenerative Disease of the Basal Ganglia	Other and unspecified hereditary and degenerative nervous conditions
6.2.3.2	Other chronic disorders	333.1	Essential and Other Specified Forms of Tremor; Benign Essential Tremor; Familial Tremor	Other and unspecified hereditary and degenerative nervous conditions
6.2.3.2	Other chronic disorders	333.2	Myoclonus; Familial Essential Myoclonus; Palatal myoclonus	Other and unspecified hereditary and degenerative nervous conditions
6.2.3.2	Other chronic disorders	333.4	Huntington's Chorea	Other and unspecified hereditary and degenerative nervous conditions
6.2.3.2	Other chronic disorders	333.6	Idiopathic Torsion Dystonia	Other and unspecified hereditary and degenerative nervous conditions
6.2.3.2	Other chronic disorders	333.79	Acquired Torsion Dystonia, Other	Other and unspecified hereditary and degenerative nervous conditions
6.2.3.2	Other chronic disorders	333.81	Fragments of Torsion Dystonia; Blepharospasm	Other and unspecified hereditary and degenerative nervous conditions
6.2.3.2	Other chronic disorders	333.83	Fragments of Torsion Dystonia; Spasmodic Torticollis	Other and unspecified hereditary and degenerative nervous conditions
6.2.3.2	Other chronic disorders	333.89	Fragments of Torsion Dystonia; Fragments of Torsion Dystonia, Other	Other and unspecified hereditary and degenerative nervous conditions
6.2.3.2	Other chronic disorders	333.91	Stiff-man Syndrome	Other and unspecified hereditary and degenerative nervous conditions
6.2.3.2	Other chronic disorders	333.94	Restless Legs Syndrome (RLS)	Other and unspecified hereditary and degenerative nervous conditions
6.2.3.2	Other chronic disorders	333.99	Extrapyramidal Diseases and Abnormal Movement Disorders, Other and Unspecified; Other; Neuroleptic-induced Acute Akathisia	Other and unspecified hereditary and degenerative nervous conditions
6.2.3.2	Other chronic disorders	334.1	Hereditary Spastic Paraplegia	Other and unspecified hereditary and degenerative nervous conditions
6.2.3.2	Other chronic disorders	334.2	Primary Cerebellar Degeneration	Other and unspecified hereditary and degenerative nervous conditions
6.2.3.2	Other chronic disorders	334.3	Cerebellar Ataxia, Other	Other and unspecified hereditary and degenerative nervous conditions
6.2.3.2	Other chronic disorders	334.4	Cerebellar Ataxia in Diseases Classified Elsewhere	Other and unspecified hereditary and degenerative nervous conditions
6.2.3.2	Other chronic disorders	334.9	Spinocerebellar Disease, Unspecified	Other and unspecified hereditary and degenerative nervous conditions
6.2.3.2	Other chronic disorders	335.0	Werdnig-Hoffmann Disease; Infantile Spinal Muscular Atrophy; Progressive Muscular Atrophy of Infancy	Other and unspecified hereditary and degenerative nervous conditions
6.2.3.2	Other chronic disorders	335.10	Spinal Muscular Atrophy, Unspecified	Other and unspecified hereditary and degenerative nervous conditions
6.2.3.2	Other chronic disorders	335.11	Kugelberg-Welander Disease; Spinal Muscular Atrophy: Familial, Juvenile	Other and unspecified hereditary and degenerative nervous conditions
6.2.3.2	Other chronic disorders	335.20	Amyotrophic Lateral Sclerosis; Motor Neuron Disease	Other and unspecified hereditary and degenerative nervous conditions
6.2.3.2	Other chronic disorders	335.24	Primary Lateral Sclerosis	Other and unspecified hereditary and degenerative nervous conditions
6.2.3.2	Other chronic disorders	335.29	Motor Neuron Disease, Other	Other and unspecified hereditary and degenerative nervous conditions
6.2.3.2	Other chronic disorders	335.9	Anterior Horn Cell Disease, Unspecified	Other and unspecified hereditary and degenerative nervous conditions
6.2.3.2	Other chronic disorders	336.0	Syringomyelia and Syringobulbia	Other and unspecified hereditary and degenerative nervous conditions
6.2.3.2	Other chronic disorders	336.1	Vascular Myelopathies	Other and unspecified hereditary and degenerative nervous conditions
6.2.3.2	Other chronic disorders	336.8	Myelopathy, Other, Drug-Induced, Radiation-induced	Other and unspecified hereditary and degenerative nervous conditions
6.2.3.2	Other chronic disorders	336.9	Myelopathy, Unspecified	Other and unspecified hereditary and degenerative nervous conditions
6.3.1	Other chronic disorders	342.00	Hemiplegia, Flaccid, Affecting Unspecified Side	Hemiplegia
6.3.1	Other chronic disorders	342.80	Hemiplegia, Other Specified, Affecting Unspecified Side	Hemiplegia
6.3.1	Other chronic disorders	342.90	Hemiplegia, Unspecified, Affecting Unspecified Side	Hemiplegia
6.3.2	Other chronic disorders	343.8	Infantile Cerebral Palsy, Other Specified	Other paralysis
6.3.2	Other chronic disorders	343.9	Cerebral Palsy, Unspecified; Cerebral Palsy NOS	Other paralysis
6.3.2	Other chronic disorders	344.00	Quadriplegia, Unspecified	Other paralysis
6.3.2	Other chronic disorders	344.04	Quadriplegia C5-C7, Incomplete	Other paralysis
6.3.2	Other chronic disorders	344.1	Paraplegia	Other paralysis
6.3.2	Other chronic disorders	344.5	Monoplegia of Upper Limb, Unspecified Monoplegia	Other paralysis
6.3.2	Other chronic disorders	344.60	Cauda Equina Syndrome without Mention of Neurogenic Bladder	Other paralysis
6.3.2	Other chronic disorders	344.9	Paralysis, Paraplegia, and Quadriplegia	Other paralysis
6.4.1	Other chronic disorders	345.00	Generalized Nonconvulsive Epilepsy without Mention of Intractable Epilepsy	Epilepsy
6.4.1	Other chronic disorders	345.10	Generalized Convulsive Epilepsy without Mention of Intractable Epilepsy	Epilepsy
6.4.1	Other chronic disorders	345.11	Generalized Convulsive Epilepsy with Intractable Epilepsy	Epilepsy
6.4.1	Other chronic disorders	345.3	Grand Mal Status	Epilepsy
6.4.1	Other chronic disorders	345.40	Localization-Related (Focal) (Partial) Epilepsy and Epileptic Seizures, Complex Partial Seizures, without Mention of Intractable Epilepsy	Epilepsy
6.4.1	Other chronic disorders	345.41	Localization-Related (Focal) (Partial) Epilepsy and Epileptic Seizures, Complex Partial Seizures, with Intractable Epilepsy	Epilepsy
6.4.1	Other chronic disorders	345.50	Localization-Related (Focal) (Partial) Epilepsy and Epileptic Syndromes with Simple Partial Seizures, without Mention of Intractable Epilepsy	Epilepsy
6.4.1	Other chronic disorders	345.51	Localization-related (focal) (partial) epilepsy and epileptic syndromes with simple partial seizures, with intractable epilepsy	Epilepsy
6.4.1	Other chronic disorders	345.80	Epilepsy and Recurrent Seizures without Mention of Intractable Epilepsy, Other Forms	Epilepsy
6.4.1	Other chronic disorders	345.81	Epilepsy and Recurrent Seizures with Intractable Epilepsy, Other Forms	Epilepsy
6.4.1	Other chronic disorders	345.90	Epilepsy, Unspecified, without Mention of Intractable Epilepsy	Epilepsy
6.4.1	Other chronic disorders	345.91	Epilepsy, Unspecified, with Intractable Epilepsy	Epilepsy
6.5.1	Other chronic disorders	339.00	Cluster headache syndrome, unspecified	Migraine
6.5.1	Other chronic disorders	339.01	Episodic cluster headache	Migraine
6.5.1	Other chronic disorders	339.02	Chronic cluster headache	Migraine
6.5.1	Other chronic disorders	339.03	Episodic paroxysmal hemicrania	Migraine
6.5.1	Other chronic disorders	346.00	Migraine, Classical, without Mention of Intractable Migraine	Migraine
6.5.1	Other chronic disorders	346.01	Migraine with aura, with intractable migraine, so stated, without mention of status migrainosus	Migraine
6.5.1	Other chronic disorders	346.02	Migraine with aura, without mention of intractable migraine with status migrainosus	Migraine
6.5.1	Other chronic disorders	346.03	Migraine with aura, with intractable migraine, so stated, with status migrainosus	Migraine
6.5.1	Other chronic disorders	346.10	Migraine, Common, without Mention of Intractable Migraine	Migraine
6.5.1	Other chronic disorders	346.11	Migraine without aura, with intractable migraine, so stated, without mention of status migrainosus	Migraine
6.5.1	Other chronic disorders	346.12	Migraine without aura, without mention of intractable migraine with status migrainosus	Migraine
6.5.1	Other chronic disorders	346.13	Migraine without aura, with intractable migraine, so stated, with status migrainosus	Migraine
6.5.1	Other chronic disorders	346.20	Variants of Migraine without Mention of Intractable Migraine	Migraine
6.5.1	Other chronic disorders	346.21	Variants of migraine, not elsewhere classified, with intractable migraine, so stated, without mention of status migrainosus	Migraine
6.5.1	Other chronic disorders	346.40	Menstrual migraine, without mention of intractable migraine without mention of status migrainosus	Migraine
6.5.1	Other chronic disorders	346.70	Chronic migraine without aura, without mention of intractable migraine without mention of status migrainosus	Migraine
6.5.1	Other chronic disorders	346.71	Chronic migraine without aura, with intractable migraine, so stated, without mention of status migrainosus	Migraine
6.5.1	Other chronic disorders	346.72	Chronic migraine without aura, without mention of intractable migraine with status migrainosus	Migraine
6.5.1	Other chronic disorders	346.73	Chronic migraine without aura, with intractable migraine, so stated, with status migrainosus	Migraine
6.5.1	Other chronic disorders	346.80	Migraine Headache without Mention of Intractable Migraine, Other Forms	Migraine
6.5.1	Other chronic disorders	346.81	Other Forms of Migraine, with Intractable Migraine, So Stated, without Mention of Status Migrainosus	Migraine
6.5.1	Other chronic disorders	346.82	Other forms of migraine, without mention of intractable migraine with status migrainosus	Migraine
6.5.1	Other chronic disorders	346.83	Other forms of migraine, with intractable migraine, so stated, with status migrainosus	Migraine
6.5.1	Other chronic disorders	346.90	Migraine Headache, Unspecified, without Mention of Intractable Migraine	Migraine
6.5.1	Other chronic disorders	346.91	Migraine, unspecified, with intractable migraine, so stated, without mention of status migrainosus	Migraine
6.5.1	Other chronic disorders	346.92	Migraine, unspecified, without mention of intractable migraine with status migrainosus	Migraine
6.5.1	Other chronic disorders	346.93	Migraine, unspecified, with intractable migraine, so stated, with status migrainosus	Migraine
6.5.2	Other chronic disorders	339.11	Episodic tension type headache	Other headache
6.5.2	Other chronic disorders	339.12	Chronic tension type headache	Other headache
6.5.2	Other chronic disorders	339.22	Chronic post-traumatic headache	Other headache
6.5.2	Other chronic disorders	339.42	New daily persistent headache	Other headache
6.6	Other chronic disorders	348.1	Anoxic Brain Damage	Coma; stupor; and brain damage
6.7.1	Other chronic disorders	366.00	Nonsenile Cataract, Unspecified	Cataract
6.7.1	Other chronic disorders	366.02	Posterior Subcapsular Polar Cataract	Cataract
6.7.1	Other chronic disorders	366.03	Cortical, Lamellar, or Zonular Cataract	Cataract
6.7.1	Other chronic disorders	366.04	Nuclear Cataract	Cataract
6.7.1	Other chronic disorders	366.10	Unspecified Senile Cataract	Cataract
6.7.1	Other chronic disorders	366.12	Incipient Cataract, Coronary, Immature NOS, Punctate; Water Clefts	Cataract
6.7.1	Other chronic disorders	366.13	Anterior Subcapsular Polar Senile Cataract	Cataract
6.7.1	Other chronic disorders	366.14	Posterior Subcapsular Polar Senile Cataract	Cataract
6.7.1	Other chronic disorders	366.15	Cortical Senile Cataract	Cataract
6.7.1	Other chronic disorders	366.16	Nuclear Sclerosis	Cataract
6.7.1	Other chronic disorders	366.17	Total or Mature Cataract	Cataract
6.7.1	Other chronic disorders	366.18	Hypermature Cataract; Morgagni Cataract	Cataract
6.7.1	Other chronic disorders	366.19	Senile Cataract, Other and Combined Forms	Cataract
6.7.1	Other chronic disorders	366.20	Traumatic Cataract, Unspecified	Cataract
6.7.1	Other chronic disorders	366.21	Localized Traumatic Opacities; Vossius' Ring	Cataract
6.7.1	Other chronic disorders	366.30	Cataracta Complicata, Unspecified	Cataract
6.7.1	Other chronic disorders	366.34	Cataract in Degenerative Disorders; Sunflower Cataract	Cataract
6.7.1	Other chronic disorders	366.41	Diabetic Cataract	Cataract
6.7.1	Other chronic disorders	366.53	Cataract Associated with Radiation and Other Physical Influences; After-cataract, Obscuring Vision	Cataract
6.7.1	Other chronic disorders	366.8	Cataract, Other; Calcification of Lens	Cataract
6.7.1	Other chronic disorders	366.9	Cataract, Unspecified	Cataract
6.7.2.2	Other chronic disorders	361.10	Retinoschisis, Unspecified	Other retinal detachment or defect
6.7.2.2	Other chronic disorders	361.13	Primary Retinal Cysts	Other retinal detachment or defect
6.7.2.2	Other chronic disorders	361.19	Retinoschisis and Retinal Cysts; Other; Pseudocyst of Retina	Other retinal detachment or defect
6.7.2.3	Other chronic disorders	362.01	Background Diabetic Retinopathy; Diabetic Macular Edema; Diabetic Retinal Edema; Diabetic Retinal Microaneurysms	Other retinal disorders
6.7.2.3	Other chronic disorders	362.02	Proliferative Diabetic Retinopathy	Other retinal disorders
6.7.2.3	Other chronic disorders	362.03	Retinal Disorders, Other; Nonproliferative Diabetic Retinopathy NOS	Other retinal disorders
6.7.2.3	Other chronic disorders	362.04	Retinal Disorders, Other; Mild Nonproliferative Diabetic Retinopathy	Other retinal disorders
6.7.2.3	Other chronic disorders	362.05	Retinal Disorders, Other; Moderate Nonproliferative Diabetic Retinopathy	Other retinal disorders
6.7.2.3	Other chronic disorders	362.07	Retinal Disorders, Other; Diabetic Macular Edema; Diabetic Retinal Edema	Other retinal disorders
6.7.2.3	Other chronic disorders	362.10	Background Retinopathy, Unspecified	Other retinal disorders
6.7.2.3	Other chronic disorders	362.13	Changes in Vascular Appearance	Other retinal disorders
6.7.2.3	Other chronic disorders	362.15	Retinal Telangiectasia; Choroidal; Subretinal	Other retinal disorders
6.7.2.3	Other chronic disorders	362.16	Retinal Neovascularization NOS	Other retinal disorders
6.7.2.3	Other chronic disorders	362.18	Retinal Vasculitis; Eales' Disease; Arteritis; Endarteritis; Perivasculitis; Phlebitis	Other retinal disorders
6.7.2.3	Other chronic disorders	362.21	Retrolental Fibroplasia; Cicatricial retinopathy of prematurity	Other retinal disorders
6.7.2.3	Other chronic disorders	362.29	Nondiabetic Proliferative Retinopathy, Other	Other retinal disorders
6.7.2.3	Other chronic disorders	362.30	Retinal Vascular Occlusion, Unspecified	Other retinal disorders
6.7.2.3	Other chronic disorders	362.31	Central Retinal Artery Occlusion	Other retinal disorders
6.7.2.3	Other chronic disorders	362.32	Retinal Occlusion, Arterial Branch	Other retinal disorders
6.7.2.3	Other chronic disorders	362.34	Transient Arterial Occlusion; Amaurosis Fugax	Other retinal disorders
6.7.2.3	Other chronic disorders	362.35	Central Retinal Vein Occlusion	Other retinal disorders
6.7.2.3	Other chronic disorders	362.36	Venous Tributary (Branch) Occlusion	Other retinal disorders
6.7.2.3	Other chronic disorders	362.40	Retinal Layer Separation, Unspecified	Other retinal disorders
6.7.2.3	Other chronic disorders	362.41	Central Serous Retinopathy	Other retinal disorders
6.7.2.3	Other chronic disorders	362.42	Serous Detachment of Retinal Pigment Epithelium	Other retinal disorders
6.7.2.3	Other chronic disorders	362.50	Senile Macular Degeneration, Unspecified	Other retinal disorders
6.7.2.3	Other chronic disorders	362.52	Senile Macular Degeneration, Exudative	Other retinal disorders
6.7.2.3	Other chronic disorders	362.53	Cystoid Macular Degeneration; Cystoid Macular Edema	Other retinal disorders
6.7.2.3	Other chronic disorders	362.54	Macular Cyst, Hole, or Pseudohole	Other retinal disorders
6.7.2.3	Other chronic disorders	362.56	Macular Puckering; Preretinal Fibrosis	Other retinal disorders
6.7.2.3	Other chronic disorders	362.57	Drusen (Degenerative)	Other retinal disorders
6.7.2.3	Other chronic disorders	362.60	Peripheral Retinal Degeneration, Unspecified	Other retinal disorders
6.7.2.3	Other chronic disorders	362.63	Lattice Degeneration; Palisade Degeneration of Retina	Other retinal disorders
6.7.2.3	Other chronic disorders	362.70	Hereditary Retinal Dystrophy, Unspecified	Other retinal disorders
6.7.2.3	Other chronic disorders	362.73	Vitreoretinal Dystrophies; Juvenile Retinoschisis	Other retinal disorders
6.7.2.3	Other chronic disorders	362.74	Retinitis Pigmentosa	Other retinal disorders
6.7.2.3	Other chronic disorders	362.75	Dystrophies Primarily Involving the Sensory Retina, Other; Progressive Cone (-Rod) Dystrophy; Stargardt's Disease	Other retinal disorders
6.7.2.3	Other chronic disorders	362.81	Retinal Hemorrhage; Preretinal; Retinal (Deep) (Superficial); Subretinal	Other retinal disorders
6.7.2.3	Other chronic disorders	362.83	Retinal Edema; Cotton Wool Spots; Edema (Localized) (Macular) (Peripheral)	Other retinal disorders
6.7.2.3	Other chronic disorders	362.84	Retinal Ischemia	Other retinal disorders
6.7.2.3	Other chronic disorders	362.89	Other Retinal Disorders	Other retinal disorders
6.7.2.3	Other chronic disorders	362.9	Unspecified Retinal Disorder	Other retinal disorders
6.7.3	Other chronic disorders	365.00	Preglaucoma, Unspecified	Glaucoma
6.7.3	Other chronic disorders	365.01	Open angle with borderline findings, low risk	Glaucoma
6.7.3	Other chronic disorders	365.02	Borderline Glaucoma [Glaucoma Suspect]; Anatomical Narrow Angle	Glaucoma
6.7.3	Other chronic disorders	365.10	Open-angle Glaucoma, Unspecified; Wide-angle Glaucoma NOS	Glaucoma
6.7.3	Other chronic disorders	365.11	Glaucoma, Primary Open-angle	Glaucoma
6.7.3	Other chronic disorders	365.14	Glaucoma of childhood; Infantile or Juvenile Glaucoma	Glaucoma
6.7.3	Other chronic disorders	365.20	Glaucoma, Primary Angle-closure, Unspecified	Glaucoma
6.7.3	Other chronic disorders	365.23	Glaucoma, Chronic Angle-closure	Glaucoma
6.7.3	Other chronic disorders	365.24	Glaucoma, Residual Stage of Angle-closure	Glaucoma
6.7.3	Other chronic disorders	365.31	Corticosteroid-Induced Glaucoma; Glaucomatous Stage	Glaucoma
6.7.3	Other chronic disorders	365.41	Glaucoma Associated with Chamber Angle Anomalies	Glaucoma
6.7.3	Other chronic disorders	365.52	Pseudoexfoliation Glaucoma	Glaucoma
6.7.3	Other chronic disorders	365.60	Glaucoma Associated with Unspecified Ocular Disorder	Glaucoma
6.7.3	Other chronic disorders	365.62	Glaucoma Associated with Ocular Inflammations	Glaucoma
6.7.3	Other chronic disorders	365.63	Glaucoma Associated with Vascular Disorders	Glaucoma
6.7.3	Other chronic disorders	365.65	Glaucoma Associated with Ocular Trauma	Glaucoma
6.7.3	Other chronic disorders	365.83	Aqueous Misdirection; Malignant Glaucoma	Glaucoma
6.7.3	Other chronic disorders	365.89	Glaucoma, Other Specified	Glaucoma
6.7.3	Other chronic disorders	365.9	Glaucoma, Unspecified	Glaucoma
6.7.4	Other chronic disorders	369.00	Blindness and Low Vision; Profound Impairment, Both Eyes; Impairment Level Not Further Specified	Blindness and vision defects
6.7.4	Other chronic disorders	369.01	Blindness and Low Vision; Profound Impairment, Both Eyes; Better Eye: Total Impairment; Lesser Eye: Total Impairment	Blindness and vision defects
6.7.4	Other chronic disorders	369.10	Blindness and Low Vision; Impairment Level Not Further Specified; Blindness, One Eye, Low Vision Other Eye	Blindness and vision defects
6.7.4	Other chronic disorders	369.11	Blindness and Low Vision; Better Eye: Severe Impairment; Lesser Eye: Blind, Not Further Specified	Blindness and vision defects
6.7.4	Other chronic disorders	369.20	Blindness and Low Vision; Impairment Level Not Further Specified	Blindness and vision defects
6.7.4	Other chronic disorders	369.25	Blindness and Low Vision; Better Eye: Moderate Impairment; Lesser Eye: Moderate Impairment	Blindness and vision defects
6.7.4	Other chronic disorders	369.3	Blindness and Low Vision; Unqualified Visual Loss, Both Eyes	Blindness and vision defects
6.7.4	Other chronic disorders	369.4	Blindness, Legal As Defined in U.S.; Blindness NOS According to U.S.A. Definition	Blindness and vision defects
6.7.4	Other chronic disorders	369.61	Blindness and Low Vision; One Eye: Total Impairment; Other Eye: Not Specified	Blindness and vision defects
6.7.4	Other chronic disorders	369.63	Blindness and Low Vision; One Eye: Total Impairment; Other Eye: Normal Vision	Blindness and vision defects
6.7.4	Other chronic disorders	369.70	Blindness and Low Vision; Impairment Level Not Further Specified; Low Vision, One Eye	Blindness and vision defects
6.7.4	Other chronic disorders	369.8	Unqualified Visual Loss, One Eye	Blindness and vision defects
6.7.4	Other chronic disorders	369.9	Visual Loss, Unspecified	Blindness and vision defects
6.7.5	Other chronic disorders	076.1	Trachoma, Active Stage; Granular Conjunctivitis; Trachomatous: Follicular Conjunctivitis; Pannus	Inflammation; infection of eye (except that caused by TB or STD)
6.7.5	Other chronic disorders	076.9	Trachoma, Unspecified; Trachoma NOS	Inflammation; infection of eye (except that caused by TB or STD)
6.7.5	Other chronic disorders	360.00	Endophthalmitis, Unspecified Purulent	Inflammation; infection of eye (except that caused by TB or STD)
6.7.5	Other chronic disorders	360.01	Endophthalmitis, Acute	Inflammation; infection of eye (except that caused by TB or STD)
6.7.5	Other chronic disorders	360.04	Vitreous Abscess	Inflammation; infection of eye (except that caused by TB or STD)
6.7.5	Other chronic disorders	360.11	Endophthalmitis, Other; Sympathetic Uveitis	Inflammation; infection of eye (except that caused by TB or STD)
6.7.5	Other chronic disorders	360.12	Panuveitis	Inflammation; infection of eye (except that caused by TB or STD)
6.7.5	Other chronic disorders	360.13	Endophthalmitis, Parasitic	Inflammation; infection of eye (except that caused by TB or STD)
6.7.5	Other chronic disorders	360.14	Ophthalmia nodosa	Inflammation; infection of eye (except that caused by TB or STD)
6.7.5	Other chronic disorders	363.20	Chorioretinitis, Unspecified; Retinitis, NOS	Inflammation; infection of eye (except that caused by TB or STD)
6.7.5	Other chronic disorders	363.21	Pars planitis; Posterior cyclitis	Inflammation; infection of eye (except that caused by TB or STD)
6.7.5	Other chronic disorders	363.22	Harada's Disease	Inflammation; infection of eye (except that caused by TB or STD)
6.7.5	Other chronic disorders	364.10	Iridocyclitis, Chronic, Unspecified	Inflammation; infection of eye (except that caused by TB or STD)
6.7.5	Other chronic disorders	370.21	Punctate Keratitis; Thygeson's Superficial Punctate Keratitis	Inflammation; infection of eye (except that caused by TB or STD)
6.7.5	Other chronic disorders	370.33	Keratoconjunctivitis Sicca, Not Specified as Sj�gren's	Inflammation; infection of eye (except that caused by TB or STD)
6.7.5	Other chronic disorders	370.34	Exposure Keratoconjunctivitis	Inflammation; infection of eye (except that caused by TB or STD)
6.7.5	Other chronic disorders	370.50	Interstitial Keratitis, Unspecified	Inflammation; infection of eye (except that caused by TB or STD)
6.7.5	Other chronic disorders	370.55	Interstitial and Deep Keratitis; Corneal Abscess	Inflammation; infection of eye (except that caused by TB or STD)
6.7.5	Other chronic disorders	372.10	Conjunctivitis, Chronic, Unspecified	Inflammation; infection of eye (except that caused by TB or STD)
6.7.5	Other chronic disorders	372.12	Chronic Follicular Conjunctivitis	Inflammation; infection of eye (except that caused by TB or STD)
6.7.5	Other chronic disorders	372.13	Vernal Conjunctivitis	Inflammation; infection of eye (except that caused by TB or STD)
6.7.5	Other chronic disorders	372.14	Other Chronic Allergic Conjunctivitis	Inflammation; infection of eye (except that caused by TB or STD)
6.7.5	Other chronic disorders	376.11	Orbital Granuloma; Pseudotumor (Inflammatory) of Orbit	Inflammation; infection of eye (except that caused by TB or STD)
6.7.5	Other chronic disorders	376.12	Orbital Myositis	Inflammation; infection of eye (except that caused by TB or STD)
6.7.5	Other chronic disorders	377.30	Optic Neuritis, Unspecified	Inflammation; infection of eye (except that caused by TB or STD)
6.7.5	Other chronic disorders	377.32	Neuritis, Retrobulbar, Acute	Inflammation; infection of eye (except that caused by TB or STD)
6.7.5	Other chronic disorders	377.33	Nutritional Optic Neuropathy	Inflammation; infection of eye (except that caused by TB or STD)
6.7.5	Other chronic disorders	377.39	Optic Neuritis, Other	Inflammation; infection of eye (except that caused by TB or STD)
6.7.5	Other chronic disorders	379.02	Nodular Episcleritis	Inflammation; infection of eye (except that caused by TB or STD)
6.7.5	Other chronic disorders	379.03	Anterior Scleritis	Inflammation; infection of eye (except that caused by TB or STD)
6.7.5	Other chronic disorders	379.05	Scleritis with Corneal Involvement; Scleroperikeratitis	Inflammation; infection of eye (except that caused by TB or STD)
6.7.5	Other chronic disorders	379.07	Posterior Scleritis; Sclerotenonitis	Inflammation; infection of eye (except that caused by TB or STD)
6.7.6	Other chronic disorders	360.20	Degenerative Disorder of Globe, Unspecified	Other eye disorders
6.7.6	Other chronic disorders	360.21	Progressive High (Degenerative) Myopia; Malignant Myopia	Other eye disorders
6.7.6	Other chronic disorders	360.29	Degenerative Disorders of Globe, Other	Other eye disorders
6.7.6	Other chronic disorders	360.34	Flat anterior chamber	Other eye disorders
6.7.6	Other chronic disorders	360.41	Blind Hypotensive Eye; Atrophy of Globe; Phthisis bulbi	Other eye disorders
6.7.6	Other chronic disorders	360.42	Blind Hypertensive Eye; Absolute Glaucoma	Other eye disorders
6.7.6	Other chronic disorders	360.43	Hemophthalmos, except Current Injury	Other eye disorders
6.7.6	Other chronic disorders	360.50	Foreign Body, Magnetic, Intraocular, Unspecified	Other eye disorders
6.7.6	Other chronic disorders	360.60	Foreign Body, Intraocular, Unspecified	Other eye disorders
6.7.6	Other chronic disorders	360.61	Foreign Body in Anterior Chamber	Other eye disorders
6.7.6	Other chronic disorders	360.65	Foreign Body in Posterior Wall	Other eye disorders
6.7.6	Other chronic disorders	360.9	Disorder of Globe, Unspecified	Other eye disorders
6.7.6	Other chronic disorders	363.9	Disorder of Choroid, Unspecified	Other eye disorders
6.7.6	Other chronic disorders	364.42	Rubeosis Iridis; Neovascularization of Iris or Ciliary Body	Other eye disorders
6.7.6	Other chronic disorders	370.60	Corneal Neovascularization, Unspecified	Other eye disorders
6.7.6	Other chronic disorders	370.61	Localized Vascularization of Cornea	Other eye disorders
6.7.6	Other chronic disorders	370.62	Pannus (Corneal)	Other eye disorders
6.7.6	Other chronic disorders	370.63	Deep Vascularization of Cornea	Other eye disorders
6.7.6	Other chronic disorders	371.23	Bullous keratopathy	Other eye disorders
6.7.6	Other chronic disorders	376.21	Thyrotoxic Exophthalmos	Other eye disorders
6.7.6	Other chronic disorders	376.22	Exophthalmic Ophthalmoplegia	Other eye disorders
6.7.6	Other chronic disorders	376.30	Exophthalmos, Unspecified	Other eye disorders
6.7.6	Other chronic disorders	376.32	Orbital hemorrhage	Other eye disorders
6.7.6	Other chronic disorders	376.45	Atrophy of Orbit	Other eye disorders
6.7.6	Other chronic disorders	376.47	Deformity of Orbit; Deformity Due to Trauma or Surgery	Other eye disorders
6.7.6	Other chronic disorders	376.50	Enophthalmos, Unspecified as to Cause	Other eye disorders
6.7.6	Other chronic disorders	376.6	Retained (Old) Foreign Body following Penetrating Wound of Orbit; Retrobulbar Foreign Body	Other eye disorders
6.7.6	Other chronic disorders	376.81	Orbital Cysts; Encephalocele Of Orbit	Other eye disorders
6.7.6	Other chronic disorders	377.00	Papilledema, Unspecified	Other eye disorders
6.7.6	Other chronic disorders	377.01	Papilledema Associated with Increased Intracranial Pressure	Other eye disorders
6.7.6	Other chronic disorders	377.10	Optic Atrophy, Unspecified	Other eye disorders
6.7.6	Other chronic disorders	377.21	Drusen of Optic Disc	Other eye disorders
6.7.6	Other chronic disorders	377.41	Ischemic Optic Neuropathy	Other eye disorders
6.7.6	Other chronic disorders	377.51	Disorders of Optic Chiasm; Associated with Pituitary Neoplasms and Disorders	Other eye disorders
6.7.6	Other chronic disorders	377.62	Disorders of Other Visual Pathways; Associated with Vascular Disorders	Other eye disorders
6.7.6	Other chronic disorders	377.75	Cortical Blindness	Other eye disorders
6.7.6	Other chronic disorders	377.9	Disorder of Optic Nerve and Visual Pathways, Unspecified	Other eye disorders
6.7.6	Other chronic disorders	379.12	Staphyloma Posticum	Other eye disorders
6.7.6	Other chronic disorders	379.13	Equatorial Staphyloma	Other eye disorders
6.7.6	Other chronic disorders	379.21	Vitreous Degeneration; Cavitation; Detachment; Liquefaction	Other eye disorders
6.7.6	Other chronic disorders	379.23	Vitreous Hemorrhage	Other eye disorders
6.7.6	Other chronic disorders	379.24	Vitreous Opacities, Other; Vitreous Floaters	Other eye disorders
6.7.6	Other chronic disorders	379.25	Vitreous Membranes and Strands	Other eye disorders
6.7.6	Other chronic disorders	379.27	Vitreomacular adhesion	Other eye disorders
6.7.6	Other chronic disorders	379.29	Disorders of Vitreous, Other	Other eye disorders
6.7.6	Other chronic disorders	379.31	Aphakia	Other eye disorders
6.7.6	Other chronic disorders	379.32	Subluxation of Lens	Other eye disorders
6.7.6	Other chronic disorders	379.33	Anterior Dislocation of Lens	Other eye disorders
6.7.6	Other chronic disorders	379.34	Posterior Dislocation of Lens	Other eye disorders
6.7.6	Other chronic disorders	379.41	Anisocoria	Other eye disorders
6.7.6	Other chronic disorders	379.50	Nystagmus, Unspecified	Other eye disorders
6.7.6	Other chronic disorders	379.54	Nystagmus Associated with Disorders of the Vestibular System	Other eye disorders
6.7.6	Other chronic disorders	379.59	Irregularities of Eye Movements, Other; Opsoclonus	Other eye disorders
6.8.1.1	Other chronic disorders	382.1	Chronic Tubotympanic Suppurative Otitis Media; Benign Chronic Suppurative Otitis Media (with Anterior Perforation of Ear Drum); Chronic Tubotympanic Disease (with Anterior Perforation of Ear Drum)	Suppurative and unspecified otitis media
6.8.1.1	Other chronic disorders	382.2	Chronic Atticoantral Suppurative Otitis Media; Chronic Atticoantral Disease (with Posterior or Superior Marginal Perforation of Ear Drum); Persistent Mucosal Disease (with Posterior or Superior Marginal Perforation of Ear Drum)	Suppurative and unspecified otitis media
6.8.1.1	Other chronic disorders	382.3	Chronic Suppurative Otitis Media, Unspecified; Chronic Purulent Otitis Media	Suppurative and unspecified otitis media
6.8.1.2	Other chronic disorders	381.10	Chronic Serous Otitis Media, Simple or Unspecified	Other otitis media and related conditions
6.8.1.2	Other chronic disorders	381.20	Chronic Mucoid Otitis Media, Simple or Unspecified	Other otitis media and related conditions
6.8.1.2	Other chronic disorders	381.3	Chronic Nonsuppurative Otitis Media, Other and Unspecified; Otitis Media, Allergic; Exudative; Secretory; Seromucinous; Transudative; with Effusion	Other otitis media and related conditions
6.8.1.2	Other chronic disorders	383.1	Mastoiditis, Chronic	Other otitis media and related conditions
6.8.2	Other chronic disorders	386.00	M�ni�re's Disease; Unspecified; M�ni�re's Disease, Active	Conditions associated with dizziness or vertigo
6.8.2	Other chronic disorders	386.01	Active M�ni�re's Disease, Cochleovestibular	Conditions associated with dizziness or vertigo
6.8.2	Other chronic disorders	386.03	Active M�ni�re's Disease, Vestibular	Conditions associated with dizziness or vertigo
6.8.3	Other chronic disorders	380.02	Chronic Perichondritis of Pinna	Other ear and sense organ disorders
6.8.3	Other chronic disorders	380.14	Otitis Externa, Malignant	Other ear and sense organ disorders
6.8.3	Other chronic disorders	380.15	Otitis Externa, Chronic Mycotic	Other ear and sense organ disorders
6.8.3	Other chronic disorders	380.23	Chronic Otitis Externa, Other; Chronic Otitis Externa NOS	Other ear and sense organ disorders
6.8.3	Other chronic disorders	384.1	Chronic Myringitis without Mention of Otitis Media; Chronic Tympanitis	Other ear and sense organ disorders
6.8.3	Other chronic disorders	389.00	Conductive Hearing Loss, Unspecified	Other ear and sense organ disorders
6.8.3	Other chronic disorders	389.02	Conductive Hearing Loss, Tympanic Membrane	Other ear and sense organ disorders
6.8.3	Other chronic disorders	389.03	Conductive Hearing Loss, Middle Ear	Other ear and sense organ disorders
6.8.3	Other chronic disorders	389.04	Conductive Hearing Loss, Inner Ear	Other ear and sense organ disorders
6.8.3	Other chronic disorders	389.05	Conductive Hearing Loss, Unilateral	Other ear and sense organ disorders
6.8.3	Other chronic disorders	389.06	Conductive Hearing Loss, Bilateral	Other ear and sense organ disorders
6.8.3	Other chronic disorders	389.10	Sensorineural Hearing Loss, Unspecified	Other ear and sense organ disorders
6.8.3	Other chronic disorders	389.11	Sensory Hearing Loss, Bilateral	Other ear and sense organ disorders
6.8.3	Other chronic disorders	389.14	Central Hearing Loss	Other ear and sense organ disorders
6.8.3	Other chronic disorders	389.18	Sensorineural Hearing Loss of Combined Types	Other ear and sense organ disorders
6.8.3	Other chronic disorders	389.20	Mixed Hearing Loss, Unspecified	Other ear and sense organ disorders
6.8.3	Other chronic disorders	389.21	Mixed Hearing Loss, Unilateral	Other ear and sense organ disorders
6.8.3	Other chronic disorders	389.8	Forms of Hearing Loss, Other Specified	Other ear and sense organ disorders
6.8.3	Other chronic disorders	389.9	Hearing Loss, Unspecified; Deafness NOS	Other ear and sense organ disorders
6.9	Other chronic disorders	357.81	Chronic Inflammatory Demyelinating Polyneuritis	Other nervous system disorders
6.9	Other chronic disorders	357.82	Critical Illness Polyneuropathy; Acute Motor Neuropathy	Other nervous system disorders
6.9	Other chronic disorders	357.89	Inflammatory and Toxic Neuropathy, Other	Other nervous system disorders
6.9	Other chronic disorders	359.89	Myopathies, Other	Other nervous system disorders
6.9.1	Other chronic disorders	353.0	Brachial Plexus Lesions; Cervical Rib Syndrome; Costoclavicular Syndrome; Scalenus Anticus Syndrome; Thoracic Outlet Syndrome	Disorders of the peripheral nervous system
6.9.1	Other chronic disorders	353.1	Lumbosacral plexus lesions	Disorders of the peripheral nervous system
6.9.1	Other chronic disorders	353.2	Cervical Root Lesions, Not Elsewhere Classified	Disorders of the peripheral nervous system
6.9.1	Other chronic disorders	353.3	Thoracic Root Lesions, Not Elsewhere Classified	Disorders of the peripheral nervous system
6.9.1	Other chronic disorders	353.4	Lumbosacral Root Lesions, Not Elsewhere Classified	Disorders of the peripheral nervous system
6.9.1	Other chronic disorders	353.5	Neuralgic Amyotrophy; Parsonage-Aldren-Turner Syndrome	Disorders of the peripheral nervous system
6.9.1	Other chronic disorders	353.6	Phantom Limb (Syndrome)	Disorders of the peripheral nervous system
6.9.1	Other chronic disorders	353.8	Nerve Root and Plexus Disorders, Other	Disorders of the peripheral nervous system
6.9.1	Other chronic disorders	353.9	Nerve Root and Plexus Disorder, Unspecified	Disorders of the peripheral nervous system
6.9.1	Other chronic disorders	354.0	Carpal Tunnel Syndrome; Median Nerve Entrapment; Partial Thenar Atrophy	Disorders of the peripheral nervous system
6.9.1	Other chronic disorders	354.1	Lesion of Median Nerve, Other; Median Nerve Neuritis	Disorders of the peripheral nervous system
6.9.1	Other chronic disorders	354.2	Lesion of Ulnar Nerve; Cubital Tunnel Syndrome; Tardy Ulnar Nerve Palsy	Disorders of the peripheral nervous system
6.9.1	Other chronic disorders	354.3	Lesion of Radial Nerve; Acute Radial Nerve Palsy	Disorders of the peripheral nervous system
6.9.1	Other chronic disorders	354.4	Causalgia of Upper Limb; Complex regional pain syndrome type II of the upper limb	Disorders of the peripheral nervous system
6.9.1	Other chronic disorders	354.8	Mononeuritis of Upper Limb, Other	Disorders of the peripheral nervous system
6.9.1	Other chronic disorders	354.9	Mononeuritis of Upper Limb, Unspecified	Disorders of the peripheral nervous system
6.9.1	Other chronic disorders	355.0	Lesion of Sciatic Nerve	Disorders of the peripheral nervous system
6.9.1	Other chronic disorders	355.1	Meralgia Paresthetica; Lateral Cutaneous Femoral Nerve of Thigh Compression or Syndrome	Disorders of the peripheral nervous system
6.9.1	Other chronic disorders	355.2	Lesion of Femoral Nerve, Other	Disorders of the peripheral nervous system
6.9.1	Other chronic disorders	355.3	Lesion of Lateral Popliteal Nerve; Lesion of Common Peroneal Nerve	Disorders of the peripheral nervous system
6.9.1	Other chronic disorders	355.4	Lesion of Medial Popliteal Nerve	Disorders of the peripheral nervous system
6.9.1	Other chronic disorders	355.5	Tarsal Tunnel Syndrome	Disorders of the peripheral nervous system
6.9.1	Other chronic disorders	355.6	Lesion on Plantar Nerve; Morton's Metatarsalgia, Neuralgia, or Neuroma	Disorders of the peripheral nervous system
6.9.1	Other chronic disorders	355.71	Causalgia of Lower Limb	Disorders of the peripheral nervous system
6.9.1	Other chronic disorders	355.79	Mononeuritis of Lower Limb, Other; Other Mononeuritis of Lower Limb	Disorders of the peripheral nervous system
6.9.1	Other chronic disorders	355.8	Mononeuritis of Lower Limb, Unspecified	Disorders of the peripheral nervous system
6.9.1	Other chronic disorders	355.9	Causalgia; Mononeuritis, Unspecified Site; Complex regional pain syndrome NOS	Disorders of the peripheral nervous system
6.9.1	Other chronic disorders	356.0	Hereditary Peripheral Neuropathy; Dejerine-Sottas Disease	Disorders of the peripheral nervous system
6.9.1	Other chronic disorders	356.1	Peroneal Muscular Atrophy; Charcot-Marie-Tooth Disease; Neuropathic Muscular Atrophy	Disorders of the peripheral nervous system
6.9.1	Other chronic disorders	356.4	Idiopathic Progressive Polyneuropathy	Disorders of the peripheral nervous system
6.9.1	Other chronic disorders	356.8	Peripheral Neuropathy, Other Specified Idiopathic; Supranuclear Paralysis	Disorders of the peripheral nervous system
6.9.1	Other chronic disorders	356.9	Hereditary and Idiopathic Peripheral Neuropathy, Unspecified	Disorders of the peripheral nervous system
6.9.1	Other chronic disorders	357.0	Acute Infective Polyneuritis; Guillain-Barr� Syndrome; Postinfection Polyneuritis	Disorders of the peripheral nervous system
6.9.1	Other chronic disorders	357.1	Polyneuropathy in Collagen Vascular Disease	Disorders of the peripheral nervous system
6.9.1	Other chronic disorders	357.2	Polyneuropathy in Diabetes	Disorders of the peripheral nervous system
6.9.1	Other chronic disorders	357.3	Polyneuropathy in Malignant Disease	Disorders of the peripheral nervous system
6.9.1	Other chronic disorders	357.4	Polyneuropathy in Other Diseases Classified Elsewhere	Disorders of the peripheral nervous system
6.9.1	Other chronic disorders	357.6	Polyneuropathy Due to Drugs	Disorders of the peripheral nervous system
6.9.1	Other chronic disorders	357.9	Inflammatory and toxic neuropathy, Unspecified	Disorders of the peripheral nervous system
6.9.1	Other chronic disorders	358.00	Myasthenia Gravis without (Acute) Exacerbation	Disorders of the peripheral nervous system
6.9.1	Other chronic disorders	358.01	Myasthenia Gravis with (Acute) Exacerbation; Myasthenia Gravis in Crisis	Disorders of the peripheral nervous system
6.9.1	Other chronic disorders	359.1	Hereditary Progressive Muscular Dystrophy; Distal; Duchenne; Erb's; Fascioscapulohumeral; Gower's; Landouzy-Dejerine; Limb-girdle; Ocular; Oculopharyngeal	Disorders of the peripheral nervous system
6.9.1	Other chronic disorders	359.29	Myotonic Disorder, Other Specified; Myotonia Fluctuans, Myotonia Permanens, Paramyotonia Congenita (of von Eulenburg)	Disorders of the peripheral nervous system
6.9.1	Other chronic disorders	359.5	Myopathy in Endocrine Diseases Classified Elsewhere	Disorders of the peripheral nervous system
6.9.1	Other chronic disorders	359.9	Myopathy, Unspecified	Disorders of the peripheral nervous system
6.9.2	Other chronic disorders	327.02	Organic Sleep Disorders; Insomnia Due to Mental Disorder	Other central nervous system disorders
6.9.2	Other chronic disorders	327.31	Organic Sleep Disorders; Circadian Rhythm Sleep Disorder, Delayed Sleep Phase Type	Other central nervous system disorders
6.9.2	Other chronic disorders	327.36	Organic Sleep Disorders; Circadian Rhythm Sleep Disorder, Shift Work Type	Other central nervous system disorders
6.9.2	Other chronic disorders	327.53	Organic Sleep Related Movement Disorders; Sleep Related Bruxism	Other central nervous system disorders
6.9.2	Other chronic disorders	331.83	Cerebral Degeneration, Other; Mild Cognitive Impairment, So Stated	Other central nervous system disorders
6.9.2	Other chronic disorders	332.1	Parkinsonism, Secondary, Due to Drugs	Other central nervous system disorders
[truncated: 3,958 more rows]
